# Supplementary material for: Overcoming inherent resistance to histone deacetylase inhibitors in multiple myeloma cells by targeting pathways integral to the actin cytoskeleton
Source: Cell Death Dis. 2014 Mar 20;5(3):e1134–. doi: 10.1038/cddis.2014.98 (PMC3973216; doi:10.1038/cddis.2014.98)
Supplement: Supplemental File 3 [file cddis201498x4.xls]

## Sheet: Sensitive vs resistant 97 probe
Probeset ID	SYMBOL	ENTREZ_GENE_ID	ONTOLOGY_COMPONENT	ONTOLOGY_FUNCTION	ONTOLOGY_PROCESS	UNIGENE_ID	p-value(Drug A)	qvalue(p-value(Drug A))	Mean(Resistant)	Mean(Sensitive)	p-value(Sensitive vs. Resistant)	Ratio(Sensitive vs. Resistant)	Fold-Change(Sensitive vs. Resistant)	Fold-Change(Sensitive vs. Resistant) (Description)
ILMN_3237946	LOC100134134	100134134					9.21084e-07	0.000281247	12.4912	6.12714	9.21084e-07	0.0121404	-82.3698	Sensitive down vs Resistant
ILMN_2336585	CTAG2	30848	The part of a cell or its extracellular environment in which a gene product is located. A gene product may be located in one or more parts of a cell and its location may be as specific as a particular macromolecular complex, that is, a stable, persistent association of macromolecules that function together [goid 5575] [evidence ND ]; A structure comprised of a core structure (in most organisms, a…	Elemental activities, such as catalysis or binding, describing the actions of a gene product at the molecular level. A given gene product may exhibit one or more molecular functions [goid 3674] [evidence ND ]	Any process specifically pertinent to the functioning of integrated living units: cells, tissues, organs, and organisms. A process is a collection of molecular events with a defined beginning and end [goid 8150] [evidence ND ]		2.03989e-05	0.00310738	12.3683	6.85207	2.03989e-05	0.0218502	-45.7661	Sensitive down vs Resistant
ILMN_2363658	PXDN	7837	The space external to the outermost structure of a cell. For cells without external protective or external encapsulating structures this refers to space outside of the plasma membrane. This term covers the host cell environment outside an intracellular parasite [goid 5576] [evidence IEA]	Catalysis of the reaction: donor + H2O2 = oxidized donor + 2 H2O [goid 4601] [evidence IEA]; Blocks the binding of interleukin-1 to the interleukin-1 receptor complex [goid 5152] [pmid 11103812] [evidence NAS]; Interacting selectively with iron (Fe) ions [goid 5506] [evidence IEA]; Interacting selectively with calcium ions (Ca2+) [goid 5509] [evidence IEA]; Interacting selectively with any protei…	Any immune system process that functions in the calibrated response of an organism to a potential internal or invasive threat [goid 6955] [pmid 11103812] [evidence NAS]; A change in state or activity of a cell or an organism (in terms of movement, secretion, enzyme production, gene expression, etc.) as a result of oxidative stress, a state often resulting from exposure to high levels of reactive …		4.0904e-07	0.000147985	10.6755	5.72752	4.0904e-07	0.0323971	-30.867	Sensitive down vs Resistant
ILMN_2206413	CTAG1A	246100	All of the contents of a cell excluding the plasma membrane and nucleus, but including other subcellular structures [goid 5737] [evidence IEA]	Interacting selectively with any protein or protein complex (a complex of two or more proteins that may include other nonprotein molecules) [goid 5515] [pmid 17137291] [evidence IPI]			0.000511072	0.0224119	10.9394	6.53663	0.000511072	0.0472743	-21.1532	Sensitive down vs Resistant
ILMN_1728002	LOC653387	653387					0.000835565	0.0262866	10.7984	6.60802	0.000835565	0.0547742	-18.2568	Sensitive down vs Resistant
ILMN_1788131	CYP26A1	1592	The irregular network of unit membranes, visible only by electron microscopy, that occurs in the cytoplasm of many eukaryotic cells. The membranes form a complex meshwork of tubular channels, which are often expanded into slitlike cavities called cisternae. The ER takes two forms, rough (or granular), with ribosomes adhering to the outer surface, and smooth (with no ribosomes attached) [goid 5783…	Interacting selectively with retinoic acid, 3,7-dimethyl-9-(2,6,-trimethyl-1-cyclohexen-1-yl)-2,4,6,8-nonatetraenoic acid [goid 1972] [pmid 10823918] [evidence IDA]; Interacting selectively with iron (Fe) ions [goid 5506] [evidence IEA]; [goid 8401] [pmid 9228017] [evidence IDA]; [goid 8401] [pmid 10823918] [evidence IDA]; Any molecular entity that serves as an electron acceptor and electron dono…	The process whose specific outcome is the progression of the central nervous system over time, from its formation to the mature structure. The central nervous system is the core nervous system that serves an integrating and coordinating function. In vertebrates it consists of the brain, spinal cord and spinal nerves. In those invertebrates with a central nervous system it typically consists of a …		1.10072e-06	0.000289619	9.7782	5.73991	1.10072e-06	0.0608634	-16.4302	Sensitive down vs Resistant
ILMN_1729180	GATM	2628	All of the contents of a cell excluding the plasma membrane and nucleus, but including other subcellular structures [goid 5737] [evidence IEA]; A semiautonomous, self replicating organelle that occurs in varying numbers, shapes, and sizes in the cytoplasm of virtually all eukaryotic cells. It is notably the site of tissue respiration [goid 5739] [evidence IEA]; The inner, i.e. lumen-facing, lipid…	Catalysis of the reaction: L-arginine + glycine = L-ornithine + guanidinoacetate [goid 15068] [pmid 9218780] [evidence IDA]; Catalysis of the transfer of a group, e.g. a methyl group, glycosyl group, acyl group, phosphorus-containing, or other groups, from one compound (generally regarded as the donor) to another compound (generally regarded as the acceptor). Transferase is the systematic name fo…	The chemical reactions and pathways resulting in the formation of creatine (N-(aminoiminomethyl)-N-methylglycine), a compound synthesized from the amino acids arginine, glycine, and methionine that occurs in muscle [goid 6601] [pmid 9218780] [evidence IDA]		0.000269195	0.0149125	10.2799	7.09593	0.000269195	0.110031	-9.08836	Sensitive down vs Resistant
ILMN_1738691	POU4F1	5457	A membrane-bounded organelle of eukaryotic cells in which chromosomes are housed and replicated. In most cells, the nucleus contains all of the cell's chromosomes except the organellar chromosomes, and is the site of RNA synthesis and processing. In some species, or in specialized cell types, RNA metabolism or DNA replication may be absent [goid 5634] [evidence IEA]	The function of binding to a specific DNA sequence in order to modulate transcription. The transcription factor may or may not also interact selectively with a protein or macromolecular complex [goid 3700] [pmid 8995448] [evidence TAS]; Interacting selectively with any protein or protein complex (a complex of two or more proteins that may include other nonprotein molecules) [goid 5515] [evidence …	Specific actions of a newborn or infant mammal that result in the derivation of nourishment from the breast [goid 1967] [evidence IEA]; Any process that modulates the frequency, rate or extent of transcription from an RNA polymerase II promoter [goid 6357] [pmid 8995448] [evidence TAS]; The biological process whose specific outcome is the progression of a multicellular organism over time from an …		3.24603e-19	9.39493e-16	8.78378	5.64386	3.24603e-19	0.113446	-8.81475	Sensitive down vs Resistant
ILMN_1810100	PBX3	5090	A membrane-bounded organelle of eukaryotic cells in which chromosomes are housed and replicated. In most cells, the nucleus contains all of the cell's chromosomes except the organellar chromosomes, and is the site of RNA synthesis and processing. In some species, or in specialized cell types, RNA metabolism or DNA replication may be absent [goid 5634] [evidence IEA]; Any complex, distinct from RN…	The function of binding to a specific DNA sequence in order to modulate transcription. The transcription factor may or may not also interact selectively with a protein or macromolecular complex [goid 3700] [evidence IEA]; Interacting selectively with any protein or protein complex (a complex of two or more proteins that may include other nonprotein molecules) [goid 5515] [evidence IEA]; Interacti…	Any process that modulates the frequency, rate or extent of DNA-dependent transcription [goid 6355] [evidence IEA]; The process of gaseous exchange between an organism and its environment. In plants, microorganisms, and many small animals, air or water makes direct contact with the organism's cells or tissue fluids, and the processes of diffusion supply the organism with dioxygen (O2) and remove …		0.000491278	0.0221551	10.1714	7.46948	0.000491278	0.153691	-6.50658	Sensitive down vs Resistant
ILMN_1796923	LOC81691	81691					0.000602947	0.0235735	9.72024	7.25833	0.000602947	0.181506	-5.50946	Sensitive down vs Resistant
ILMN_1713846	PPM1H	57460		Catalysis of the reaction: a phosphoprotein + H2O = a protein + phosphate. Together with protein kinases, these enzymes control the state of phosphorylation of cell proteins and thereby provide an important mechanism for regulating cellular activity [goid 4721] [evidence IEA]; Catalysis of the hydrolysis of various bonds, e.g. C-O, C-N, C-C, phosphoric anhydride bonds, etc. Hydrolase is the syste…			0.000991315	0.0295789	8.82844	6.40459	0.000991315	0.186359	-5.36599	Sensitive down vs Resistant
ILMN_1769201	ELF3	1999	A membrane-bounded organelle of eukaryotic cells in which chromosomes are housed and replicated. In most cells, the nucleus contains all of the cell's chromosomes except the organellar chromosomes, and is the site of RNA synthesis and processing. In some species, or in specialized cell types, RNA metabolism or DNA replication may be absent [goid 5634] [evidence IEA]; A membrane-bounded organelle …	The function of binding to a specific DNA sequence in order to modulate transcription. The transcription factor may or may not also interact selectively with a protein or macromolecular complex [goid 3700] [evidence IEA]; Interacting selectively with DNA of a specific nucleotide composition, e.g. GC-rich DNA binding, or with a specific sequence motif or type of DNA e.g. promotor binding or rDNA b…	Any process that modulates the frequency, rate or extent of DNA-dependent transcription [goid 6355] [evidence IEA]; The process by which anatomical structures are generated and organized. Morphogenesis pertains to the creation of form [goid 9653] [evidence IEA]; The process whose specific outcome is the progression of an embryo from its formation until the end of its embryonic life stage. The end…		1.72294e-05	0.00277039	8.07924	5.71239	1.72294e-05	0.193868	-5.15815	Sensitive down vs Resistant
ILMN_2297352	CSAG3B	728461					0.000667878	0.0235735	8.57532	6.26924	0.000667878	0.20221	-4.94535	Sensitive down vs Resistant
ILMN_1725417	NELL2	4753	The space external to the outermost structure of a cell. For cells without external protective or external encapsulating structures this refers to space outside of the plasma membrane. This term covers the host cell environment outside an intracellular parasite [goid 5576] [evidence NAS]	The action of a molecule that contributes to the structural integrity of a complex or assembly within or outside a cell [goid 5198] [evidence NAS]; Interacting selectively with calcium ions (Ca2+) [goid 5509] [evidence NAS]; Interacting selectively with any protein or protein complex (a complex of two or more proteins that may include other nonprotein molecules) [goid 5515] [pmid 16713569] [evide…	The attachment of a cell, either to another cell or to an underlying substrate such as the extracellular matrix, via cell adhesion molecules [goid 7155] [evidence NAS]		0.00019389	0.0124705	8.07349	5.84026	0.00019389	0.212681	-4.70187	Sensitive down vs Resistant
ILMN_1787578	CTAG2	30848	The part of a cell or its extracellular environment in which a gene product is located. A gene product may be located in one or more parts of a cell and its location may be as specific as a particular macromolecular complex, that is, a stable, persistent association of macromolecules that function together [goid 5575] [evidence ND ]; A structure comprised of a core structure (in most organisms, a…	Elemental activities, such as catalysis or binding, describing the actions of a gene product at the molecular level. A given gene product may exhibit one or more molecular functions [goid 3674] [evidence ND ]	Any process specifically pertinent to the functioning of integrated living units: cells, tissues, organs, and organisms. A process is a collection of molecular events with a defined beginning and end [goid 8150] [evidence ND ]		7.96302e-09	3.84121e-06	7.91862	5.70935	7.96302e-09	0.216244	-4.62441	Sensitive down vs Resistant
ILMN_1732923	SIPA1L2	57568	The living contents of a cell; the matter contained within (but not including) the plasma membrane, usually taken to exclude large vacuoles and masses of secretory or ingested material. In eukaryotes it includes the nucleus and cytoplasm [goid 5622] [evidence IEA]	Increases the activity of a GTPase, an enzyme that catalyzes the hydrolysis of GTP [goid 5096] [evidence IEA]; Interacting selectively with any protein or protein complex (a complex of two or more proteins that may include other nonprotein molecules) [goid 5515] [evidence IEA]	Any process that modulates the frequency, rate or extent of small GTPase mediated signal transduction [goid 51056] [evidence IEA]		3.5979e-05	0.00492217	7.79186	5.70962	3.5979e-05	0.236147	-4.23465	Sensitive down vs Resistant
ILMN_1661637	TRPM8	79054	Double layer of lipid molecules that encloses all cells, and, in eukaryotes, many organelles; may be a single or double lipid bilayer; also includes associated proteins [goid 16020] [evidence IEA]; Penetrating at least one phospholipid bilayer of a membrane. May also refer to the state of being buried in the bilayer with no exposure outside the bilayer. When used to describe a protein, indicates …	Catalysis of facilitated diffusion of an ion (by an energy-independent process) by passage through a transmembrane aqueous pore or channel without evidence for a carrier-mediated mechanism [goid 5216] [evidence IEA]; Catalysis of facilitated diffusion of a calcium (by an energy-independent process) involving passage through a transmembrane aqueous pore or channel without evidence for a carrier-me…	The directed movement of charged atoms or small charged molecules into, out of, within or between cells [goid 6811] [evidence IEA]; The regulation of the levels, transport, and metabolism of calcium ions within a cell or between a cell and its external environment [goid 6874] [evidence IEA]; A change in state or activity of a cell or an organism (in terms of movement, secretion, enzyme production…		2.18057e-05	0.00315559	7.81167	5.79063	2.18057e-05	0.246381	-4.05876	Sensitive down vs Resistant
ILMN_2207328	C18orf10	25941	All of the contents of a cell excluding the plasma membrane and nucleus, but including other subcellular structures [goid 5737] [evidence IEA]; Any of the various filamentous elements that form the internal framework of cells, and typically remain after treatment of the cells with mild detergent to remove membrane constituents and soluble components of the cytoplasm. The term embraces intermediat…				0.000383037	0.0183004	9.66993	7.6663	0.000383037	0.249372	-4.01007	Sensitive down vs Resistant
ILMN_1666378	MAGEC1	9947	A membrane-bounded organelle of eukaryotic cells in which chromosomes are housed and replicated. In most cells, the nucleus contains all of the cell's chromosomes except the organellar chromosomes, and is the site of RNA synthesis and processing. In some species, or in specialized cell types, RNA metabolism or DNA replication may be absent [goid 5634] [pmid 18029348] [evidence IDA]; All of the co…	Interacting selectively with any protein or protein complex (a complex of two or more proteins that may include other nonprotein molecules) [goid 5515] [pmid 17137291] [evidence IPI]			1.39493e-06	0.000336443	7.75835	5.78281	1.39493e-06	0.254275	-3.93275	Sensitive down vs Resistant
ILMN_1722834	RGS12	6002	A highly compacted molecule of DNA and associated proteins resulting in a cytologically distinct structure that remains in the nucleus [goid 794] [pmid 10869340] [evidence TAS]; A membrane-bounded organelle of eukaryotic cells in which chromosomes are housed and replicated. In most cells, the nucleus contains all of the cell's chromosomes except the organellar chromosomes, and is the site of RNA …	[goid 5057] [evidence IEA]; Increases the activity of a GTPase, an enzyme that catalyzes the hydrolysis of GTP [goid 5096] [pmid 9651375] [evidence TAS]; Interacting selectively with any protein or protein complex (a complex of two or more proteins that may include other nonprotein molecules) [goid 5515] [evidence IEA]; [goid 5057] [evidence IEA]	Any process that modulates the frequency, rate or extent of G-protein coupled receptor protein signaling pathway activity [goid 8277] [pmid 9651375] [evidence TAS]; Any process that stops, prevents or reduces the frequency, rate or extent of signal transduction [goid 9968] [evidence IEA]; The cascade of processes by which a signal interacts with a receptor, causing a change in the level or activi…		5.55249e-05	0.00618096	8.00669	6.05278	5.55249e-05	0.258115	-3.87424	Sensitive down vs Resistant
ILMN_2099315	TRPM8	79054	Double layer of lipid molecules that encloses all cells, and, in eukaryotes, many organelles; may be a single or double lipid bilayer; also includes associated proteins [goid 16020] [evidence IEA]; Penetrating at least one phospholipid bilayer of a membrane. May also refer to the state of being buried in the bilayer with no exposure outside the bilayer. When used to describe a protein, indicates …	Catalysis of facilitated diffusion of an ion (by an energy-independent process) by passage through a transmembrane aqueous pore or channel without evidence for a carrier-mediated mechanism [goid 5216] [evidence IEA]; Catalysis of facilitated diffusion of a calcium (by an energy-independent process) involving passage through a transmembrane aqueous pore or channel without evidence for a carrier-me…	The directed movement of charged atoms or small charged molecules into, out of, within or between cells [goid 6811] [evidence IEA]; The regulation of the levels, transport, and metabolism of calcium ions within a cell or between a cell and its external environment [goid 6874] [evidence IEA]; A change in state or activity of a cell or an organism (in terms of movement, secretion, enzyme production…		1.72997e-09	1.25176e-06	7.61602	5.69094	1.72997e-09	0.263326	-3.79758	Sensitive down vs Resistant
ILMN_1732782	SCN2A	6326	A sodium channel in a cell membrane whose opening is governed by the membrane potential [goid 1518] [evidence IEA]; That fraction of cells, prepared by disruptive biochemical methods, that includes the plasma and other membranes [goid 5624] [evidence IEA]; Double layer of lipid molecules that encloses all cells, and, in eukaryotes, many organelles; may be a single or double lipid bilayer; also in…	Catalysis of the transmembrane transfer of an ion by a voltage-gated channel. An ion is an atom or group of atoms carrying an electric charge by virtue of having gained or lost one or more electrons [goid 5244] [evidence IEA]; Catalysis of the transmembrane transfer of a sodium ion by a voltage-gated channel [goid 5248] [evidence IEA]; Catalysis of the transmembrane transfer of a sodium ion by a …	The directed movement of charged atoms or small charged molecules into, out of, within or between cells [goid 6811] [evidence IEA]; The directed movement of sodium ions (Na+) into, out of, within or between cells [goid 6814] [evidence IEA]; The directed movement of sodium ions (Na+) into, out of, within or between cells [goid 6814] [pmid 1325650] [evidence TAS]; A form of programmed cell death in…		2.20633e-09	1.27715e-06	7.54262	5.64386	2.20633e-09	0.268173	-3.72894	Sensitive down vs Resistant
ILMN_1770244	CBX1	10951	The ordered and organized complex of DNA and protein that forms the chromosome [goid 785] [evidence IEA]; The pronucleus originating from the ovum that is being fertilized [goid 1939] [evidence IEA]; The pronucleus originating from the spermatozoa that was involved in fertilization [goid 1940] [evidence IEA]; A membrane-bounded organelle of eukaryotic cells in which chromosomes are housed and rep…	Interacting selectively with chromatin, the network of fibers of DNA and protein that make up the chromosomes of the eukaryotic nucleus during interphase [goid 3682] [evidence IEA]; Interacting selectively with an identical protein or proteins [goid 42802] [evidence IEA]; Interacting selectively with chromatin, the network of fibers of DNA and protein that make up the chromosomes of the eukaryoti…	The formation or destruction of chromatin structures [goid 6333] [evidence IEA]; The formation or destruction of chromatin structures [goid 6333] [evidence IEA]		0.000273077	0.0149125	8.5966	6.70023	0.000273077	0.268619	-3.72274	Sensitive down vs Resistant
ILMN_1716988	OPN3	23596	Penetrating at least one phospholipid bilayer of a plasma membrane. May also refer to the state of being buried in the bilayer with no exposure outside the bilayer [goid 5887] [pmid 10234000] [evidence TAS]; Double layer of lipid molecules that encloses all cells, and, in eukaryotes, many organelles; may be a single or double lipid bilayer; also includes associated proteins [goid 16020] [evidence…	A G-protein coupled receptor that responds to incidental electromagnetic radiation, particularly visible light [goid 8020] [pmid 10234000] [evidence NAS]; Combining with an extracellular or intracellular messenger to initiate a change in cell activity [goid 4872] [evidence IEA]	The cascade of processes by which a signal interacts with a receptor, causing a change in the level or activity of a second messenger or other downstream target, and ultimately effecting a change in the functioning of the cell [goid 7165] [evidence IEA]; The series of molecular signals generated as a consequence of a G-protein coupled receptor binding to its physiological ligand [goid 7186] [pmid…		0.00032093	0.0165868	8.60524	6.73378	0.00032093	0.273297	-3.65902	Sensitive down vs Resistant
ILMN_1717294	PTPN3	5774	Any of the various filamentous elements that form the internal framework of cells, and typically remain after treatment of the cells with mild detergent to remove membrane constituents and soluble components of the cytoplasm. The term embraces intermediate filaments, microfilaments, microtubules, the microtrabecular lattice, and other structures characterized by a polymeric filamentous nature and…	Catalysis of the reaction: protein tyrosine phosphate + H2O = protein tyrosine + phosphate [goid 4725] [pmid 1648725] [evidence TAS]; The action of a molecule that contributes to the structural integrity of a complex or assembly within or outside a cell [goid 5198] [evidence IEA]; Interacting selectively with any protein component of any cytoskeleton (actin, microtubule, or intermediate filament …	The process of removing one or more phosphoric residues from a protein [goid 6470] [pmid 1648725] [evidence TAS]		0.000625769	0.0235735	7.84138	5.99618	0.000625769	0.278317	-3.59302	Sensitive down vs Resistant
ILMN_1739423	RN7SK	125050					9.71733e-07	0.000281247	7.47921	5.67452	9.71733e-07	0.286242	-3.49355	Sensitive down vs Resistant
ILMN_1762531	FGF9	2254	The space external to the outermost structure of a cell. For cells without external protective or external encapsulating structures this refers to space outside of the plasma membrane. This term covers the host cell environment outside an intracellular parasite [goid 5576] [evidence IEA]; The space external to the outermost structure of a cell. For cells without external protective or external en…	The function that stimulates a cell to grow or proliferate. Most growth factors have other actions besides the induction of cell growth or proliferation [goid 8083] [pmid 8321227] [evidence TAS]; Interacting selectively with heparin, any member of a group of glycosaminoglycans found mainly as an intracellular component of mast cells and which consist predominantly of alternating alpha1-4-linked D…	Blood vessel formation when new vessels emerge from the proliferation of pre-existing blood vessels [goid 1525] [evidence IEA]; The process whereby a relatively unspecialized cell acquires the specialized features of an osteoblast, the mesodermal cell that gives rise to bone [goid 1649] [evidence IEA]; The process of activating or increasing the rate or extent of mesenchymal cell proliferation. M…		1.15242e-05	0.00197365	7.47387	5.70081	1.15242e-05	0.292589	-3.41776	Sensitive down vs Resistant
ILMN_2173835	FTHL3	2498					0.000722677	0.0247702	9.68678	8.04128	0.000722677	0.319636	-3.12856	Sensitive down vs Resistant
ILMN_1669094	ZNF672	79894	The living contents of a cell; the matter contained within (but not including) the plasma membrane, usually taken to exclude large vacuoles and masses of secretory or ingested material. In eukaryotes it includes the nucleus and cytoplasm [goid 5622] [evidence IEA]; A membrane-bounded organelle of eukaryotic cells in which chromosomes are housed and replicated. In most cells, the nucleus contains …	Interacting selectively with DNA (deoxyribonucleic acid) [goid 3677] [evidence IEA]; Interacting selectively with zinc (Zn) ions [goid 8270] [evidence IEA]; Interacting selectively with any metal ion [goid 46872] [evidence IEA]	The synthesis of either RNA on a template of DNA or DNA on a template of RNA [goid 6350] [evidence IEA]; Any process that modulates the frequency, rate or extent of DNA-dependent transcription [goid 6355] [evidence IEA]		8.73634e-05	0.00806787	10.2231	8.61001	8.73634e-05	0.326903	-3.05901	Sensitive down vs Resistant
ILMN_3199647	LOC645251	645251					0.000361895	0.0180591	9.19496	7.58541	0.000361895	0.327699	-3.05158	Sensitive down vs Resistant
ILMN_3247251	SNORA59B	677882					0.000263016	0.0149125	7.62351	6.04578	0.000263016	0.335007	-2.98501	Sensitive down vs Resistant
ILMN_1761049	EIF2C3	192669		Interacting selectively with any nucleic acid [goid 3676] [evidence IEA]; Functions in the initiation of ribosome-mediated translation of mRNA into a polypeptide [goid 3743] [evidence IEA]; Interacting selectively with any nucleic acid [goid 3676] [evidence IEA]; Functions in the initiation of ribosome-mediated translation of mRNA into a polypeptide [goid 3743] [evidence IEA]; Functions in the in…	The chemical reactions and pathways resulting in the formation of a protein. This is a ribosome-mediated process in which the information in messenger RNA (mRNA) is used to specify the sequence of amino acids in the protein [goid 6412] [evidence IEA]; Any process by which RNA molecules inactivate expression of target genes [goid 31047] [evidence IEA]		0.000667688	0.0235735	7.48363	5.96818	0.000667688	0.349786	-2.85889	Sensitive down vs Resistant
ILMN_3231944	LOC100130516	100130516					0.000621498	0.0235735	12.0902	10.5755	0.000621498	0.349974	-2.85735	Sensitive down vs Resistant
ILMN_1728204	LOC653310	653310					0.000663938	0.0235735	7.57819	6.0701	0.000663938	0.351576	-2.84434	Sensitive down vs Resistant
ILMN_1780711	LOC390530	390530					0.00057276	0.0233483	7.77238	6.27164	0.00057276	0.353373	-2.82987	Sensitive down vs Resistant
ILMN_1678757	BCYRN1	618					0.000537586	0.0228179	11.0362	9.57281	0.000537586	0.362645	-2.75751	Sensitive down vs Resistant
ILMN_1668960	MID1IP1	58526	A membrane-bounded organelle of eukaryotic cells in which chromosomes are housed and replicated. In most cells, the nucleus contains all of the cell's chromosomes except the organellar chromosomes, and is the site of RNA synthesis and processing. In some species, or in specialized cell types, RNA metabolism or DNA replication may be absent [goid 5634] [evidence IEA]; All of the contents of a cell…	Interacting selectively with a protein C-terminus, the end of any peptide chain at which the 1-carboxy function of a constituent amino acid is not attached in peptide linkage to another amino-acid residue [goid 8022] [evidence IEA]	Any process that stops, prevents or reduces the frequency, rate or extent of microtubule depolymerization; prevention of depolymerization of a microtubule can result from binding by 'capping' at the plus end (e.g. by interaction with another cellular protein of structure) or by exposing microtubules to a stabilizing drug such as taxol [goid 7026] [evidence ISS]		0.000727456	0.0247702	9.88593	8.4477	0.000727456	0.369021	-2.70987	Sensitive down vs Resistant
ILMN_2404512	PSEN2	5664	Double layer of lipid molecules that encloses all cells, and, in eukaryotes, many organelles; may be a single or double lipid bilayer; also includes associated proteins [goid 16020] [evidence IEA]; Penetrating at least one phospholipid bilayer of a membrane. May also refer to the state of being buried in the bilayer with no exposure outside the bilayer. When used to describe a protein, indicates …	Interacting selectively with any protein or protein complex (a complex of two or more proteins that may include other nonprotein molecules) [goid 5515] [pmid 12297508] [evidence IPI]; Catalysis of the hydrolysis of a peptide bond. A peptide bond is a covalent bond formed when the carbon atom from the carboxyl group of one amino acid shares electrons with the nitrogen atom from the amino group of …	A series of reactions within the cell that occur as a result of a single trigger reaction or compound [goid 7242] [evidence IEA]; A series of reactions within the cell that occur as a result of a single trigger reaction or compound [goid 7242] [evidence IEA]; The proteolytic cleavage of transmembrane proteins and release of their ectodomain (extracellular domain) [goid 6509] [pmid 15274632] [evid…		0.000273037	0.0149125	8.57099	7.17399	0.000273037	0.379717	-2.63354	Sensitive down vs Resistant
ILMN_1705953	LONRF1	91694		Catalysis of the reaction: ATP + H2O = ADP + phosphate to drive the hydrolysis of peptide bonds [goid 4176] [evidence IEA]; Interacting selectively with any protein or protein complex (a complex of two or more proteins that may include other nonprotein molecules) [goid 5515] [evidence IEA]; Interacting selectively with zinc (Zn) ions [goid 8270] [evidence IEA]; Interacting selectively with any me…	The hydrolysis of a peptide bond or bonds within a protein using energy from the hydrolysis of ATP [goid 6510] [evidence IEA]		0.000452129	0.0207713	7.27393	5.92147	0.000452129	0.391623	-2.55348	Sensitive down vs Resistant
ILMN_1714417	PSEN2	5664	Double layer of lipid molecules that encloses all cells, and, in eukaryotes, many organelles; may be a single or double lipid bilayer; also includes associated proteins [goid 16020] [evidence IEA]; Penetrating at least one phospholipid bilayer of a membrane. May also refer to the state of being buried in the bilayer with no exposure outside the bilayer. When used to describe a protein, indicates …	Interacting selectively with any protein or protein complex (a complex of two or more proteins that may include other nonprotein molecules) [goid 5515] [pmid 12297508] [evidence IPI]; Catalysis of the hydrolysis of a peptide bond. A peptide bond is a covalent bond formed when the carbon atom from the carboxyl group of one amino acid shares electrons with the nitrogen atom from the amino group of …	A series of reactions within the cell that occur as a result of a single trigger reaction or compound [goid 7242] [evidence IEA]; A series of reactions within the cell that occur as a result of a single trigger reaction or compound [goid 7242] [evidence IEA]; The proteolytic cleavage of transmembrane proteins and release of their ectodomain (extracellular domain) [goid 6509] [pmid 15274632] [evid…		4.48058e-05	0.00541315	9.95582	8.62976	4.48058e-05	0.398854	-2.50719	Sensitive down vs Resistant
ILMN_2263718	SPAG9	9043	A structure in the head of a spermatozoon that contains acid hydrolases, and is concerned with the breakdown of the outer membrane of the ovum during fertilization. It lies just beneath the plasma membrane and is derived from the lysosome [goid 1669] [evidence IEA]; All of the contents of a cell excluding the plasma membrane and nucleus, but including other subcellular structures [goid 5737] [evi…	Interacting selectively with any protein or protein complex (a complex of two or more proteins that may include other nonprotein molecules) [goid 5515] [pmid 14743216] [evidence IPI]; Interacting selectively with JUN kinase, an enzyme that catalyzes the phosphorylation and activation of members of the JUN family [goid 8432] [evidence IEA]; Interacting selectively and stoichiometrically with kines…	The initiation of the activity of the inactive enzyme MAP kinase by phosphorylation by a MAPKK [goid 187] [evidence IEA]; The process of formation of spermatozoa, including spermatocytogenesis and spermiogenesis [goid 7283] [pmid 9480848] [evidence TAS]; The process of creating protein oligomers, compounds composed of a small number, usually between three and ten, of identical component monomers.…		0.00081575	0.0259629	9.32587	8.01001	0.00081575	0.401688	-2.4895	Sensitive down vs Resistant
ILMN_1696911	FTHL8	2501					0.000780585	0.0256731	11.596	10.282	0.000780585	0.402213	-2.48624	Sensitive down vs Resistant
ILMN_1788547	GCLM	2730	That fraction of cells, prepared by disruptive biochemical methods, that is soluble in water [goid 5625] [pmid 9675072] [evidence IDA]; That part of the cytoplasm that does not contain membranous or particulate subcellular components [goid 5829] [pmid 9895302] [evidence NAS]; An enzyme complex that catalyzes the ligation of glutamate to cysteine, forming glutamylcysteine [goid 17109] [evidence IE…	Catalysis of the reaction: ATP + L-glutamate + L-cysteine = ADP + phosphate + gamma-L-glutamyl-L-cysteine [goid 4357] [pmid 16183645] [evidence IMP]; Catalysis of the reaction: ATP + L-glutamate + L-cysteine = ADP + phosphate + gamma-L-glutamyl-L-cysteine [goid 4357] [pmid 9841880] [evidence IDA]; Interacting selectively with any protein or protein complex (a complex of two or more proteins that …	The chemical reactions and pathways involving cysteine, 2-amino-3-mercaptopropanoic acid [goid 6534] [evidence IEA]; The chemical reactions and pathways involving glutamate, the anion of 2-aminopentanedioic acid [goid 6536] [pmid 9841880] [evidence IDA]; The chemical reactions and pathways involving glutamate, the anion of 2-aminopentanedioic acid [goid 6536] [pmid 9895302] [evidence IDA]; The ch…		0.000780482	0.0256731	9.27712	7.98628	0.000780482	0.408714	-2.4467	Sensitive down vs Resistant
ILMN_2134538	FTHL11	2503					0.000551864	0.0228179	9.32409	8.04519	0.000551864	0.412111	-2.42653	Sensitive down vs Resistant
ILMN_1692271	CCM2	83605	All of the contents of a cell excluding the plasma membrane and nucleus, but including other subcellular structures [goid 5737] [pmid 16037064] [evidence IDA]	Interacting selectively with any protein or protein complex (a complex of two or more proteins that may include other nonprotein molecules) [goid 5515] [pmid 16037064] [evidence IPI]	The differentiation of endothelial cells from progenitor cells during blood vessel development, and the de novo formation of blood vessels and tubes [goid 1570] [pmid 14740320] [evidence IMP]; Any series of molecular signals generated as a consequence of an integrin binding to one of its physiological ligands [goid 7229] [pmid 16037064] [evidence TAS]; A series of molecular signals in which a str…		0.000290268	0.0155577	7.15836	5.89357	0.000290268	0.41616	-2.40292	Sensitive down vs Resistant
ILMN_1672004	TOB1	10140	All of the contents of a cell excluding the plasma membrane and nucleus, but including other subcellular structures [goid 5737] [evidence IEA]	The function of a transcription cofactor that represses transcription from a RNA polymerase II promoter; does not bind DNA itself [goid 3714] [evidence IEA]; Interacting selectively and simultaneously with one or more signal transduction molecules, usually acting as a scaffold to bring these molecules into close proximity either using their own SH2/SH3 domains (e.g. Grb2) or those of their target…	[goid 7184] [evidence IEA]; Any process that stops, prevents or reduces the rate or extent of cell proliferation [goid 8285] [pmid 8632892] [evidence TAS]; Any process that stops, prevents or reduces the frequency, rate or extent of BMP signaling pathway activity [goid 30514] [evidence IEA]; Any process that stops, prevents or reduces the frequency, rate or extent of osteoblast differentiation [g…		0.000714746	0.0247702	9.66989	8.41925	0.000714746	0.420262	-2.37947	Sensitive down vs Resistant
ILMN_2327203	POT1	25913	The terminal region of a linear chromosome in the nucleus that includes the telomeric DNA repeats and associated proteins [goid 784] [evidence IEA]; A membrane-bounded organelle of eukaryotic cells in which chromosomes are housed and replicated. In most cells, the nucleus contains all of the cell's chromosomes except the organellar chromosomes, and is the site of RNA synthesis and processing. In …	Interacting selectively with DNA (deoxyribonucleic acid) [goid 3677] [evidence IEA]; Interacting selectively with any protein or protein complex (a complex of two or more proteins that may include other nonprotein molecules) [goid 5515] [pmid 12768206] [evidence IPI]; Interacting selectively with single-stranded telomere-associated DNA [goid 43047] [pmid 12768206] [evidence IMP]	The maintenace of proper telomeric length by the addition of telomeric repeats by telomerase [goid 7004] [pmid 12768206] [evidence IDA]		0.000385699	0.0183004	7.76308	6.52948	0.000385699	0.425254	-2.35153	Sensitive down vs Resistant
ILMN_2076463	SLC15A4	121260	Double layer of lipid molecules that encloses all cells, and, in eukaryotes, many organelles; may be a single or double lipid bilayer; also includes associated proteins [goid 16020] [evidence IEA]; Penetrating at least one phospholipid bilayer of a membrane. May also refer to the state of being buried in the bilayer with no exposure outside the bilayer. When used to describe a protein, indicates …	Enables the directed movement of substances (such as macromolecules, small molecules, ions) into, out of, within or between cells [goid 5215] [evidence IEA]; Enables the directed movement of oligopeptides into, out of, within or between cells. Oligopeptides are molecules that contain a small number (2 to 20) of amino-acid residues connected by peptide linkages [goid 15198] [evidence IEA]; Enables…	The directed movement of oligopeptides into, out of, within or between cells. Oligopeptides are molecules that contain a small number (2 to 20) of amino-acid residues connected by peptide linkages [goid 6857] [evidence IEA]; The directed movement of proteins into, out of, within or between cells [goid 15031] [evidence IEA]		0.000605469	0.0235735	10.1444	8.92963	0.000605469	0.430831	-2.32109	Sensitive down vs Resistant
ILMN_1795089	RASAL3	64926					0.000779458	0.0256731	9.88213	11.1812	0.000779458	2.46069	2.46069	Sensitive up vs Resistant
ILMN_3238803	RASAL3	64926					0.000255097	0.0149125	6.49723	7.81817	0.000255097	2.49829	2.49829	Sensitive up vs Resistant
ILMN_1741253	UBR5	51366	The living contents of a cell; the matter contained within (but not including) the plasma membrane, usually taken to exclude large vacuoles and masses of secretory or ingested material. In eukaryotes it includes the nucleus and cytoplasm [goid 5622] [evidence IEA]; That fraction of cells, prepared by disruptive biochemical methods, that is soluble in water [goid 5625] [pmid 10030672] [evidence TA…	Interacting selectively with an RNA molecule or a portion thereof [goid 3723] [evidence IEA]; Catalysis of the reaction: ATP + ubiquitin + protein lysine = AMP + diphosphate + protein N-ubiquityllysine [goid 4842] [pmid 10030672] [evidence TAS]; Interacting selectively with any protein or protein complex (a complex of two or more proteins that may include other nonprotein molecules) [goid 5515] […	The covalent alteration of one or more amino acids occurring in proteins, peptides and nascent polypeptides (co-translational, post-translational modifications). Includes the modification of charged tRNAs that are destined to occur in a protein (pre-translation modification) [goid 6464] [evidence IEA]; The chemical reactions and pathways resulting in the breakdown of a protein or peptide by hydro…		0.000221443	0.0135013	8.00521	9.34643	0.000221443	2.53366	2.53366	Sensitive up vs Resistant
ILMN_1659189	C9orf89	84270	A membrane-bounded organelle of eukaryotic cells in which chromosomes are housed and replicated. In most cells, the nucleus contains all of the cell's chromosomes except the organellar chromosomes, and is the site of RNA synthesis and processing. In some species, or in specialized cell types, RNA metabolism or DNA replication may be absent [goid 5634] [pmid 15637807] [evidence NAS]; That part of …	Interacting selectively with a CARD (N-terminal caspase recruitment) domain, a protein-protein interaction domain that belongs to the death domain-fold superfamily. These protein molecule families are similar in structure with each consisting of six or seven anti-parallel alpha-helices that form highly specific homophilic interactions between signaling partners. CARD exists in the N-terminal prod…	Any process that stops, prevents or reduces the frequency, rate or extent of an I-kappaB kinase/NF-kappaB induced cascade [goid 43124] [pmid 15637807] [evidence NAS]		0.000332972	0.0169073	6.38178	7.74668	0.000332972	2.57557	2.57557	Sensitive up vs Resistant
ILMN_1711617	GMFG	9535	The living contents of a cell; the matter contained within (but not including) the plasma membrane, usually taken to exclude large vacuoles and masses of secretory or ingested material. In eukaryotes it includes the nucleus and cytoplasm [goid 5622] [evidence IEA]; A membrane-bounded organelle of eukaryotic cells in which chromosomes are housed and replicated. In most cells, the nucleus contains …	Interacting selectively with monomeric or multimeric forms of actin, including actin filaments [goid 3779] [evidence IEA]; Stops, prevents or reduces the activity of a protein kinase, an enzyme which phosphorylates a protein [goid 4860] [pmid 8639570] [evidence TAS]; Increases the activity of an enzyme [goid 8047] [pmid 8798479] [evidence TAS]; The function that stimulates a cell to grow or proli…	The process of introducing a phosphate group on to a protein [goid 6468] [pmid 7598724] [evidence TAS]		0.000497561	0.0221551	10.363	11.737	0.000497561	2.59189	2.59189	Sensitive up vs Resistant
ILMN_3281502	LOC653375	653375					4.77195e-05	0.00552455	6.27055	7.64623	4.77195e-05	2.5949	2.5949	Sensitive up vs Resistant
ILMN_2226917	KIAA0247	9766	The part of a cell or its extracellular environment in which a gene product is located. A gene product may be located in one or more parts of a cell and its location may be as specific as a particular macromolecular complex, that is, a stable, persistent association of macromolecules that function together [goid 5575] [evidence ND ]; Double layer of lipid molecules that encloses all cells, and, i…	Elemental activities, such as catalysis or binding, describing the actions of a gene product at the molecular level. A given gene product may exhibit one or more molecular functions [goid 3674] [evidence ND ]	Any process specifically pertinent to the functioning of integrated living units: cells, tissues, organs, and organisms. A process is a collection of molecular events with a defined beginning and end [goid 8150] [evidence ND ]		1.10989e-05	0.00197365	5.98797	7.36887	1.10989e-05	2.6043	2.6043	Sensitive up vs Resistant
ILMN_1778240	GFOD1	54438	The space external to the outermost structure of a cell. For cells without external protective or external encapsulating structures this refers to space outside of the plasma membrane. This term covers the host cell environment outside an intracellular parasite [goid 5576] [evidence IEA]	The selective, often stoichiometric, interaction of a molecule with one or more specific sites on another molecule [goid 5488] [evidence IEA]; Any molecular entity that serves as an electron acceptor and electron donor in an electron transport system [goid 9055] [evidence IEA]; Catalysis of an oxidation-reduction (redox) reaction, a reversible chemical reaction in which the oxidation state of an …	The process of removal or addition of one or more electrons with or without the concomitant removal or addition of a proton or protons [goid 55114] [evidence IEA]		0.000303077	0.0159489	8.21379	9.59543	0.000303077	2.60564	2.60564	Sensitive up vs Resistant
ILMN_1769787	SELO	83642		Interacting selectively with selenium (Se) [goid 8430] [evidence IEA]			0.000128632	0.0100139	6.16258	7.55386	0.000128632	2.62311	2.62311	Sensitive up vs Resistant
ILMN_2353697	HINFP	25988					0.000633161	0.0235735	6.59355	8.00466	0.000633161	2.65942	2.65942	Sensitive up vs Resistant
ILMN_1763723	PTDSS2	81490	The living contents of a cell; the matter contained within (but not including) the plasma membrane, usually taken to exclude large vacuoles and masses of secretory or ingested material. In eukaryotes it includes the nucleus and cytoplasm [goid 5622] [evidence IEA]; Double layer of lipid molecules that encloses all cells, and, in eukaryotes, many organelles; may be a single or double lipid bilayer…	Catalysis of the reaction: CDP-diacylglycerol + L-serine = CMP + O-sn-phosphatidyl-L-serine [goid 3882] [evidence IEA]; Catalysis of the transfer of a group, e.g. a methyl group, glycosyl group, acyl group, phosphorus-containing, or other groups, from one compound (generally regarded as the donor) to another compound (generally regarded as the acceptor). Transferase is the systematic name for any…	The chemical reactions and pathways resulting in the formation of phosphatidylserines, any of a class of glycerophospholipids in which the phosphatidyl group is esterified to the hydroxyl group of L-serine [goid 6659] [evidence IEA]; The chemical reactions and pathways resulting in the formation of phospholipids, any lipid containing phosphoric acid as a mono- or diester [goid 8654] [evidence IEA]		0.000529955	0.0228179	6.85975	8.29008	0.000529955	2.69507	2.69507	Sensitive up vs Resistant
ILMN_2141790	HYOU1	10525	The irregular network of unit membranes, visible only by electron microscopy, that occurs in the cytoplasm of many eukaryotic cells. The membranes form a complex meshwork of tubular channels, which are often expanded into slitlike cavities called cisternae. The ER takes two forms, rough (or granular), with ribosomes adhering to the outer surface, and smooth (with no ribosomes attached) [goid 5783…	Interacting selectively with a nucleotide, any compound consisting of a nucleoside that is esterified with (ortho)phosphate or an oligophosphate at any hydroxyl group on the ribose or deoxyribose moiety [goid 166] [evidence IEA]; Interacting selectively with any protein or protein complex (a complex of two or more proteins that may include other nonprotein molecules) [goid 5515] [pmid 17353931] […	A change in state or activity of a cell or an organism (in terms of movement, secretion, enzyme production, gene expression, etc.) as a result of a disturbance in organismal or cellular homeostasis, usually, but not necessarily, exogenous (e.g. temperature, humidity, ionizing radiation) [goid 6950] [pmid 9020069] [evidence TAS]		0.000866669	0.0269719	8.1502	9.58133	0.000866669	2.69658	2.69658	Sensitive up vs Resistant
ILMN_2305721	POMT1	10585	The irregular network of unit membranes, visible only by electron microscopy, that occurs in the cytoplasm of many eukaryotic cells. The membranes form a complex meshwork of tubular channels, which are often expanded into slitlike cavities called cisternae. The ER takes two forms, rough (or granular), with ribosomes adhering to the outer surface, and smooth (with no ribosomes attached) [goid 5783…	Interacting selectively with magnesium (Mg) ions [goid 287] [evidence IEA]; Catalysis of the reaction: dolichyl phosphate D-mannose + protein = dolichyl phosphate + O-D-mannosylprotein [goid 4169] [evidence IEA]; Catalysis of the transfer of a glycosyl group from one compound (donor) to another (acceptor) [goid 16757] [evidence IEA]; Catalysis of the transfer of a mannosyl group to an acceptor mo…	The chemical reactions and pathways involving carbohydrates, any of a group of organic compounds based of the general formula Cx(H2O)y. Includes the formation of carbohydrate derivatives by the addition of a carbohydrate residue to another molecule [goid 5975] [pmid 10366449] [evidence TAS]; The formation of O-glycans by addition of glycosyl groups either to the hydroxyl group of peptidyl-serine,…		4.48869e-05	0.00541315	6.58778	8.02866	4.48869e-05	2.71487	2.71487	Sensitive up vs Resistant
ILMN_1716237	ACOT2	10965	A semiautonomous, self replicating organelle that occurs in varying numbers, shapes, and sizes in the cytoplasm of virtually all eukaryotic cells. It is notably the site of tissue respiration [goid 5739] [pmid 16940157] [evidence IDA]	Catalysis of the reaction: a carboxylic ester + H2O = an alcohol + a carboxylic anion [goid 4091] [evidence IEA]; Interacting selectively with any protein or protein complex (a complex of two or more proteins that may include other nonprotein molecules) [goid 5515] [pmid 17353931] [evidence IPI]; Catalysis of the reaction: palmitoyl-CoA + H2O = CoA + palmitate [goid 16290] [evidence IEA]; Catalys…	The chemical reactions and pathways involving fatty acids with a chain length of C18 or greater [goid 38] [pmid 16940157] [evidence IDA]; The chemical reactions and pathways involving long-chain fatty acids, aliphatic compounds having a terminal carboxyl group and with a chain length of C12-18 [goid 1676] [pmid 16940157] [evidence IDA]; The chemical reactions and pathways involving lipids, compou…		0.000924064	0.0281527	5.77019	7.21489	0.000924064	2.72206	2.72206	Sensitive up vs Resistant
ILMN_2399392	SIL1	64374	The irregular network of unit membranes, visible only by electron microscopy, that occurs in the cytoplasm of many eukaryotic cells. The membranes form a complex meshwork of tubular channels, which are often expanded into slitlike cavities called cisternae. The ER takes two forms, rough (or granular), with ribosomes adhering to the outer surface, and smooth (with no ribosomes attached) [goid 5783…	The selective, often stoichiometric, interaction of a molecule with one or more specific sites on another molecule [goid 5488] [evidence IEA]; Interacting selectively with an unfolded protein [goid 51082] [pmid 11101517] [evidence NAS]	The process of assisting in the covalent and noncovalent assembly of single chain polypeptides or multisubunit complexes into the correct tertiary structure [goid 6457] [pmid 11101517] [evidence NAS]; The directed movement of proteins in a cell, from one side of a membrane to another [goid 65002] [evidence IEA]		0.000903885	0.0278309	8.14596	9.59756	0.000903885	2.7351	2.7351	Sensitive up vs Resistant
ILMN_1748707	CRELD2	79174	The space external to the outermost structure of a cell. For cells without external protective or external encapsulating structures this refers to space outside of the plasma membrane. This term covers the host cell environment outside an intracellular parasite [goid 5576] [evidence IEA]; The irregular network of unit membranes, visible only by electron microscopy, that occurs in the cytoplasm of…	Interacting selectively with calcium ions (Ca2+) [goid 5509] [evidence IEA]; Interacting selectively with calcium ions (Ca2+) [goid 5509] [evidence IEA]			0.000599445	0.0235735	9.81167	11.2702	0.000599445	2.7482	2.7482	Sensitive up vs Resistant
ILMN_1778173	AK3	50808	A semiautonomous, self replicating organelle that occurs in varying numbers, shapes, and sizes in the cytoplasm of virtually all eukaryotic cells. It is notably the site of tissue respiration [goid 5739] [evidence ISS]; The gel-like material, with considerable fine structure, that lies in the matrix space, or lumen, of a mitochondrion. It contains the enzymes of the tricarboxylic acid cycle and, …	Interacting selectively with a nucleotide, any compound consisting of a nucleoside that is esterified with (ortho)phosphate or an oligophosphate at any hydroxyl group on the ribose or deoxyribose moiety [goid 166] [evidence IEA]; Catalysis of the reaction: ATP + AMP = 2 ADP [goid 4017] [evidence IEA]; Interacting selectively with ATP, adenosine 5'-triphosphate, a universally important coenzyme an…	The chemical reactions and pathways involving nucleobases, nucleosides, nucleotides and nucleic acids [goid 6139] [evidence IEA]; The chemical reactions and pathways involving nucleobases, nucleosides, nucleotides and nucleic acids [goid 6139] [evidence IEA]		9.36391e-05	0.00821268	8.41971	9.93931	9.36391e-05	2.86711	2.86711	Sensitive up vs Resistant
ILMN_1691131	LSMD1	84316					8.92005e-05	0.00806787	8.58092	10.1112	8.92005e-05	2.88846	2.88846	Sensitive up vs Resistant
ILMN_2348268	IFFO1	25900					0.000797387	0.0259311	8.32244	9.85902	0.000797387	2.90107	2.90107	Sensitive up vs Resistant
ILMN_1678962	DFFB	1677	The living contents of a cell; the matter contained within (but not including) the plasma membrane, usually taken to exclude large vacuoles and masses of secretory or ingested material. In eukaryotes it includes the nucleus and cytoplasm [goid 5622] [evidence IEA]; A membrane-bounded organelle of eukaryotic cells in which chromosomes are housed and replicated. In most cells, the nucleus contains …	Interacting selectively with DNA (deoxyribonucleic acid) [goid 3677] [evidence IEA]; Catalysis of the reaction: nicotinate D-ribonucleotide + diphosphate = nicotinate + 5-phospho-alpha-D-ribose 1-diphosphate [goid 4516] [evidence IEA]; Catalysis of the hydrolysis of ester linkages within nucleic acids [goid 4518] [evidence IEA]; [goid 4537] [pmid 9671700] [evidence TAS]; Catalysis of the hydrolys…	The cleavage of DNA during apoptosis, which usually occurs in two stages: cleavage into fragments of about 50 kbp followed by cleavage between nucleosomes to yield 200 bp fragments [goid 6309] [pmid 15572351] [evidence IDA]; A form of programmed cell death induced by external or internal signals that trigger the activity of proteolytic caspases, whose actions dismantle the cell and result in cell…		0.000131741	0.0100139	6.76095	8.43466	0.000131741	3.19032	3.19032	Sensitive up vs Resistant
ILMN_1757730	TTC27	55622	The part of a cell or its extracellular environment in which a gene product is located. A gene product may be located in one or more parts of a cell and its location may be as specific as a particular macromolecular complex, that is, a stable, persistent association of macromolecules that function together [goid 5575] [evidence ND ]	Interacting selectively with any protein or protein complex (a complex of two or more proteins that may include other nonprotein molecules) [goid 5515] [pmid 17353931] [evidence IPI]	Any process specifically pertinent to the functioning of integrated living units: cells, tissues, organs, and organisms. A process is a collection of molecular events with a defined beginning and end [goid 8150] [evidence ND ]		1.15925e-05	0.00197365	8.04905	9.79875	1.15925e-05	3.36288	3.36288	Sensitive up vs Resistant
ILMN_1701455	FBXO6	26270		Interacting selectively with a glycoprotein, a protein that contains covalently bound glycose (monosaccharide) residues. These also include proteoglycans [goid 1948] [evidence IEA]; Catalysis of the reaction: ATP + ubiquitin + protein lysine = AMP + diphosphate + protein N-ubiquityllysine [goid 4842] [evidence IEA]; Interacting selectively with any carbohydrate [goid 30246] [evidence IEA]; Intera…	The hydrolysis of a peptide bond or bonds within a protein [goid 6508] [pmid 10531035] [evidence TAS]; The chemical reactions and pathways resulting in the breakdown of a protein or peptide by hydrolysis of its peptide bonds, initiated by the covalent attachment of a ubiquitin moiety, or multiple ubiquitin moieties, to the protein [goid 6511] [evidence IEA]; The chemical reactions and pathways re…		3.74144e-05	0.00492217	5.89983	7.67838	3.74144e-05	3.43081	3.43081	Sensitive up vs Resistant
ILMN_1805377	ZP3	7784	The space external to the outermost structure of a cell. For cells without external protective or external encapsulating structures this refers to space outside of the plasma membrane. This term covers the host cell environment outside an intracellular parasite [goid 5576] [evidence IEA]; The space external to the outermost structure of a cell. For cells without external protective or external en…	Combining with an extracellular or intracellular messenger to initiate a change in cell activity [goid 4872] [evidence IEA]; Interacting selectively with any protein or protein complex (a complex of two or more proteins that may include other nonprotein molecules) [goid 5515] [evidence IEA]; Combining with an extracellular or intracellular messenger to initiate a change in cell activity [goid 487…	The process by which the sperm binds to the zona pellucida glycoprotein layer of the egg. The process begins with the attachment of the sperm plasma membrane to the zona pellucida and includes attachment of the acrosome inner membrane to the zona pellucida after the acrosomal reaction takes place [goid 7339] [evidence IEA]; The union of male and female gametes to form a zygote [goid 7338] [eviden…		0.000121665	0.00978151	8.03914	9.89095	0.000121665	3.60953	3.60953	Sensitive up vs Resistant
ILMN_1723706	GRAMD4	23151	A semiautonomous, self replicating organelle that occurs in varying numbers, shapes, and sizes in the cytoplasm of virtually all eukaryotic cells. It is notably the site of tissue respiration [goid 5739] [evidence IEA]; Double layer of lipid molecules that encloses all cells, and, in eukaryotes, many organelles; may be a single or double lipid bilayer; also includes associated proteins [goid 1602…		A form of programmed cell death induced by external or internal signals that trigger the activity of proteolytic caspases, whose actions dismantle the cell and result in cell death. Apoptosis begins internally with condensation and subsequent fragmentation of the cell nucleus (blebbing) while the plasma membrane remains intact. Other characteristics of apoptosis include DNA fragmentation and the …		0.000646337	0.0235735	5.64386	7.56533	0.000646337	3.78809	3.78809	Sensitive up vs Resistant
ILMN_1671353	IL12A	3592	The space external to the outermost structure of a cell. For cells without external protective or external encapsulating structures this refers to space outside of the plasma membrane. This term covers the host cell environment outside an intracellular parasite [goid 5576] [evidence IEA]; A protein complex that is composed of an interleukin-12 alpha and an interleukin-12 beta subunit and is secre…	Functions to control the survival, growth, differentiation and effector function of tissues and cells [goid 5125] [pmid 1674604] [evidence IDA]; Functions to control the survival, growth, differentiation and effector function of tissues and cells [goid 5125] [pmid 1673147] [evidence TAS]; Interacting selectively with the interleukin-12 receptor [goid 5143] [pmid 1674604] [evidence NAS]; Interacti…	Any process that activates or increases the frequency, rate or extent of T cell mediated cytotoxicity [goid 1916] [pmid 2204066] [evidence IDA]; Any process that activates or increases the frequency, rate or extent of T cell mediated cytotoxicity [goid 1916] [pmid 1674604] [evidence IDA]; Any process that activates or increases the frequency, rate, or extent of natural killer cell mediated cytoto…		0.000134936	0.0100139	6.03694	7.98038	0.000134936	3.84622	3.84622	Sensitive up vs Resistant
ILMN_2327994	AZIN1	51582		Catalysis of a biochemical reaction at physiological temperatures. In biologically catalyzed reactions, the reactants are known as substrates, and the catalysts are naturally occurring macromolecular substances known as enzymes. Enzymes possess specific binding sites for substrates, and are usually composed wholly or largely of protein, but RNA that has catalytic activity (ribozyme) is often also…	The chemical reactions and pathways resulting in the formation of polyamines, any organic compound containing two or more amino groups [goid 6596] [evidence IEA]		0.000143743	0.0104008	5.8207	7.77501	0.000143743	3.87531	3.87531	Sensitive up vs Resistant
ILMN_1785405	SLC17A9	63910					0.000106266	0.00878755	5.64386	7.66863	0.000106266	4.06928	4.06928	Sensitive up vs Resistant
ILMN_1679995	MPP6	51678	The membrane surrounding a cell that separates the cell from its external environment. It consists of a phospholipid bilayer and associated proteins [goid 5886] [evidence IEA]	Interacting selectively with any protein or protein complex (a complex of two or more proteins that may include other nonprotein molecules) [goid 5515] [pmid 11311936] [evidence IPI]	The aggregation, arrangement and bonding together of a set of components to form a protein complex [goid 6461] [pmid 11311936] [evidence NAS]		0.000816308	0.0259629	7.03906	9.08323	0.000816308	4.12436	4.12436	Sensitive up vs Resistant
ILMN_1745813	KIAA1279	26128	A semiautonomous, self replicating organelle that occurs in varying numbers, shapes, and sizes in the cytoplasm of virtually all eukaryotic cells. It is notably the site of tissue respiration [goid 5739] [pmid 16225668] [evidence IDA]	Interacting selectively with any protein or protein complex (a complex of two or more proteins that may include other nonprotein molecules) [goid 5515] [pmid 17353931] [evidence IPI]; Interacting selectively with any protein or protein complex (a complex of two or more proteins that may include other nonprotein molecules) [goid 5515] [pmid 16189514] [evidence IPI]; Interacting selectively with an…	Transport of substances into, out of or within a mitochondrion [goid 6839] [pmid 16225668] [evidence IMP]; The biological process whose specific outcome is the progression of a multicellular organism over time from an initial condition (e.g. a zygote or a young adult) to a later condition (e.g. a multicellular animal or an aged adult) [goid 7275] [evidence IEA]; The process whose specific outcome…		7.56729e-06	0.00156442	5.64386	7.71889	7.56729e-06	4.21355	4.21355	Sensitive up vs Resistant
ILMN_2313901	PAM	5066	Double layer of lipid molecules that encloses all cells, and, in eukaryotes, many organelles; may be a single or double lipid bilayer; also includes associated proteins [goid 16020] [evidence IEA]; The space external to the outermost structure of a cell. For cells without external protective or external encapsulating structures this refers to space outside of the plasma membrane. This term covers…	Catalysis of the reaction: peptidyl-glycine + ascorbate + O2 = peptidyl(2-hydroxyglycine) + dehydroascorbate + H2O [goid 4504] [evidence IEA]; Interacting selectively with copper (Cu) ions [goid 5507] [evidence IEA]; Catalysis of the incorporation of one atom from molecular oxygen into a compound and the reduction of the other atom of oxygen to water [goid 4497] [evidence IEA]; Catalysis of the r…	The chemical reactions and pathways involving peptides, compounds of two or more amino acids where the alpha carboxyl group of one is bound to the alpha amino group of another [goid 6518] [evidence IEA]; The covalent alteration of one or more amino acids occurring in proteins, peptides and nascent polypeptides (co-translational, post-translational modifications). Includes the modification of char…		0.000551398	0.0228179	7.76125	10.2091	0.000551398	5.456	5.456	Sensitive up vs Resistant
ILMN_1710136	HDHD1A	8226	The part of a cell or its extracellular environment in which a gene product is located. A gene product may be located in one or more parts of a cell and its location may be as specific as a particular macromolecular complex, that is, a stable, persistent association of macromolecules that function together [goid 5575] [evidence ND ]	Catalysis of a biochemical reaction at physiological temperatures. In biologically catalyzed reactions, the reactants are known as substrates, and the catalysts are naturally occurring macromolecular substances known as enzymes. Enzymes possess specific binding sites for substrates, and are usually composed wholly or largely of protein, but RNA that has catalytic activity (ribozyme) is often also…	The chemical reactions and pathways, including anabolism and catabolism, by which living organisms transform chemical substances. Metabolic processes typically transform small molecules, but also include macromolecular processes such as DNA repair and replication, and protein synthesis and degradation [goid 8152] [evidence IEA]		0.000662201	0.0235735	7.16179	9.61295	0.000662201	5.46856	5.46856	Sensitive up vs Resistant
ILMN_1770433	PIK3CG	5294	A complex containing a heterodimer of a catalytic subunit and a regulatory (adaptor) subunit of any phosphoinositide 3-kinase (PI3K) [goid 5942] [evidence IEA]	Catalysis of the phosphorylation of myo-inositol (1,2,3,5/4,6-cyclohexanehexol) or a phosphatidylinositol [goid 4428] [evidence IEA]; Interacting selectively with any protein or protein complex (a complex of two or more proteins that may include other nonprotein molecules) [goid 5515] [pmid 11136978] [evidence IPI]; Catalysis of the reaction: ATP + 1-phosphatidyl-1D-myo-inositol = ADP + 1-phospha…	The process of introducing a phosphate group on to a protein [goid 6468] [evidence IEA]; The series of molecular signals generated as a consequence of a G-protein coupled receptor binding to its physiological ligand [goid 7186] [pmid 7624799] [evidence TAS]; Any process that stops, prevents or reduces the frequency, rate or extent of cell death by apoptosis [goid 43066] [evidence IEA]; The proces…		0.000207244	0.0130396	5.94652	8.43578	0.000207244	5.61491	5.61491	Sensitive up vs Resistant
ILMN_1698934	CMTM7	112616	That part of a multicellular organism outside the cells proper, usually taken to be outside the plasma membranes, and occupied by fluid [goid 5615] [evidence IEA]; Double layer of lipid molecules that encloses all cells, and, in eukaryotes, many organelles; may be a single or double lipid bilayer; also includes associated proteins [goid 16020] [evidence IEA]; Penetrating at least one phospholipid…	Functions to control the survival, growth, differentiation and effector function of tissues and cells [goid 5125] [evidence IEA]	The directed movement of a motile cell or organism, or the directed growth of a cell guided by a specific chemical concentration gradient. Movement may be towards a higher concentration (positive chemotaxis) or towards a lower concentration (negative chemotaxis) [goid 6935] [evidence IEA]		7.5575e-05	0.00729119	9.40008	11.9204	7.5575e-05	5.73712	5.73712	Sensitive up vs Resistant
ILMN_1656361	LOC201175	201175					0.000171777	0.0115621	5.78946	8.40945	0.000171777	6.14747	6.14747	Sensitive up vs Resistant
ILMN_2403247	CMTM7	112616	That part of a multicellular organism outside the cells proper, usually taken to be outside the plasma membranes, and occupied by fluid [goid 5615] [evidence IEA]; Double layer of lipid molecules that encloses all cells, and, in eukaryotes, many organelles; may be a single or double lipid bilayer; also includes associated proteins [goid 16020] [evidence IEA]; Penetrating at least one phospholipid…	Functions to control the survival, growth, differentiation and effector function of tissues and cells [goid 5125] [evidence IEA]	The directed movement of a motile cell or organism, or the directed growth of a cell guided by a specific chemical concentration gradient. Movement may be towards a higher concentration (positive chemotaxis) or towards a lower concentration (negative chemotaxis) [goid 6935] [evidence IEA]		6.92425e-05	0.00691061	7.23378	10.0253	6.92425e-05	6.92339	6.92339	Sensitive up vs Resistant
ILMN_1653828	CHFR	55743	The part of a cell or its extracellular environment in which a gene product is located. A gene product may be located in one or more parts of a cell and its location may be as specific as a particular macromolecular complex, that is, a stable, persistent association of macromolecules that function together [goid 5575] [pmid 10935642] [evidence ND ]; A membrane-bounded organelle of eukaryotic cell…	Catalysis of the reaction: ATP + ubiquitin + protein lysine = AMP + diphosphate + protein N-ubiquityllysine [goid 4842] [evidence IEA]; Interacting selectively with any protein or protein complex (a complex of two or more proteins that may include other nonprotein molecules) [goid 5515] [evidence IEA]; Interacting selectively with any protein or protein complex (a complex of two or more proteins …	Addition of multiple ubiquitin moieties to a protein, forming a ubiquitin chain [goid 209] [evidence IEA]; Progression through the phases of the mitotic cell cycle, the most common eukaryotic cell cycle, which canonically comprises four successive phases called G1, S, G2, and M and includes replication of the genome and the subsequent segregation of chromosomes into daughter cells. In some varian…		0.000970974	0.0292737	7.00927	9.84852	0.000970974	7.15651	7.15651	Sensitive up vs Resistant
ILMN_1704418	FOXD1	2297	A membrane-bounded organelle of eukaryotic cells in which chromosomes are housed and replicated. In most cells, the nucleus contains all of the cell's chromosomes except the organellar chromosomes, and is the site of RNA synthesis and processing. In some species, or in specialized cell types, RNA metabolism or DNA replication may be absent [goid 5634] [pmid 7957066] [evidence IC ]	The function of binding to a specific DNA sequence in order to modulate transcription. The transcription factor may or may not also interact selectively with a protein or macromolecular complex [goid 3700] [pmid 8702877] [evidence TAS]; The function of causing local conformational micropolymorphism of DNA in which the original B-DNA structure is only distorted but not extensively modified [goid 8…	The synthesis of either RNA on a template of DNA or DNA on a template of RNA [goid 6350] [evidence IEA]; Any process that modulates the frequency, rate or extent of DNA-dependent transcription [goid 6355] [evidence IEA]		0.000223911	0.0135013	5.64386	8.50855	0.000223911	7.28381	7.28381	Sensitive up vs Resistant
ILMN_1807455	DHRS7	51635		The selective, often stoichiometric, interaction of a molecule with one or more specific sites on another molecule [goid 5488] [evidence IEA]; Catalysis of an oxidation-reduction (redox) reaction, a reversible chemical reaction in which the oxidation state of an atom or atoms within a molecule is altered. One substrate acts as a hydrogen or electron donor and becomes oxidized, while the other act…	The process of removal or addition of one or more electrons with or without the concomitant removal or addition of a proton or protons [goid 55114] [evidence IEA]		0.000433683	0.0202452	7.68938	10.6226	0.000433683	7.6382	7.6382	Sensitive up vs Resistant
ILMN_1668345	OAF	220323					0.000193398	0.0124705	6.93155	9.98114	0.000193398	8.27973	8.27973	Sensitive up vs Resistant
ILMN_1894072	Hs.561747						5.88048e-05	0.00630362	6.39015	9.45104	5.88048e-05	8.34486	8.34486	Sensitive up vs Resistant
ILMN_1742866	F2R	2149	A compound membranous cytoplasmic organelle of eukaryotic cells, consisting of flattened, ribosome-free vesicles arranged in a more or less regular stack. The Golgi apparatus differs from the endoplasmic reticulum in often having slightly thicker membranes, appearing in sections as a characteristic shallow semicircle so that the convex side (cis or entry face) abuts the endoplasmic reticulum, sec…	Combining with an extracellular or intracellular messenger to initiate a change in cell activity [goid 4872] [evidence IEA]; Interacting selectively with one or more specific sites on a receptor molecule, a macromolecule that undergoes combination with a hormone, neurotransmitter, drug or intracellular messenger to initiate a change in cell function [goid 5102] [pmid 1672265] [evidence IPI]; Comb…	The series of events leading to growth of connective tissue when loss of tissues that are incapable of regeneration occurs, or when fibrinous exudate cannot be adequately cleared during or following an inflammatory response [goid 2248] [pmid 9639571] [evidence IDA]; Upregulation of the activity of a caspase, any of a group of cysteine proteases involved in apoptosis [goid 6919] [pmid 10692450] [e…		0.000159625	0.011	6.4305	9.63673	0.000159625	9.22935	9.22935	Sensitive up vs Resistant
ILMN_2217329	IAH1	285148		Catalysis of the hydrolysis of any ester bond [goid 16788] [evidence IEA]; Catalysis of the hydrolysis of any ester bond [goid 16788] [evidence IEA]; Catalysis of the hydrolysis of any ester bond [goid 16788] [evidence IEA]	The chemical reactions and pathways involving lipids, compounds soluble in an organic solvent but not, or sparingly, in an aqueous solvent. Includes fatty acids; neutral fats, other fatty-acid esters, and soaps; long-chain (fatty) alcohols and waxes; sphingoids and other long-chain bases; glycolipids, phospholipids and sphingolipids; and carotenes, polyprenols, sterols, terpenes and other isopren…		0.000377015	0.0183004	5.64386	9.28095	0.000377015	12.4415	12.4415	Sensitive up vs Resistant
ILMN_1701613	RARRES3	5920			Any process that stops, prevents or reduces the rate or extent of cell proliferation [goid 8285] [pmid 9843971] [evidence TAS]		0.000102677	0.00874053	7.73037	11.8648	0.000102677	17.563	17.563	Sensitive up vs Resistant
ILMN_1733579	EVI2A	2123	Double layer of lipid molecules that encloses all cells, and, in eukaryotes, many organelles; may be a single or double lipid bilayer; also includes associated proteins [goid 16020] [evidence IEA]; Penetrating at least one phospholipid bilayer of a membrane. May also refer to the state of being buried in the bilayer with no exposure outside the bilayer. When used to describe a protein, indicates …	Combining with an extracellular or intracellular messenger to initiate a change in cell activity, and spanning to the membrane of either the cell or an organelle [goid 4888] [pmid 2117566] [evidence NAS]			2.28293e-06	0.000508265	5.78594	9.97291	2.28293e-06	18.2139	18.2139	Sensitive up vs Resistant
ILMN_1681679	TSPO	706	A semiautonomous, self replicating organelle that occurs in varying numbers, shapes, and sizes in the cytoplasm of virtually all eukaryotic cells. It is notably the site of tissue respiration [goid 5739] [evidence IEA]; Penetrating at least one phospholipid bilayer of a membrane. May also refer to the state of being buried in the bilayer with no exposure outside the bilayer. When used to describe…	Combining with an extracellular or intracellular messenger to initiate a change in cell activity [goid 4872] [evidence IEA]; Combining with benzodiazepines, a class of drugs with hypnotic, anxiolytic, anticonvulsive, amnestic and myorelaxant properties, to initiate a change in cell activity [goid 8503] [pmid 1326278] [evidence TAS]; Interacting selectively with cholesterol (cholest-5-en-3-beta-ol…	The process of directing proteins towards and into the mitochondrion, mediated by mitochondrial proteins that recognize signals contained within the imported protein [goid 6626] [pmid 1326278] [evidence TAS]; The chemical reactions and pathways resulting in the formation of heme, any compound of iron complexed in a porphyrin (tetrapyrrole) ring, from less complex precursors [goid 6783] [pmid 1682…		0.000156963	0.011	6.94365	11.561	0.000156963	24.5454	24.5454	Sensitive up vs Resistant
ILMN_1764577	MFNG	4242	Double layer of lipid molecules that encloses all cells, and, in eukaryotes, many organelles; may be a single or double lipid bilayer; also includes associated proteins [goid 16020] [evidence IEA]; Double layer of lipid molecules that encloses all cells, and, in eukaryotes, many organelles; may be a single or double lipid bilayer; also includes associated proteins [goid 16020] [evidence IEA]; Dou…	Catalysis of the transfer of a glycosyl group from one compound (donor) to another (acceptor) [goid 16757] [evidence IEA]; Catalysis of the transfer of a glycosyl group from one compound (donor) to another (acceptor) [goid 16757] [evidence IEA]; Catalysis of the transfer of a glycosyl group from one compound (donor) to another (acceptor) [goid 16757] [evidence IEA]; Catalysis of the transfer of a…	Any developmental process that results in the creation of defined areas or spaces within an organism to which cells respond and eventually are instructed to differentiate [goid 7389] [pmid 9207795] [evidence TAS]		6.59884e-05	0.00682104	6.46002	11.2661	6.59884e-05	27.9753	27.9753	Sensitive up vs Resistant
ILMN_1763452	EVI2B	2124	All of the contents of a cell excluding the plasma membrane and nucleus, but including other subcellular structures [goid 5737] [pmid 18029348] [evidence IDA]; The membrane surrounding a cell that separates the cell from its external environment. It consists of a phospholipid bilayer and associated proteins [goid 5886] [pmid 18029348] [evidence IDA]; Penetrating at least one phospholipid bilayer …				3.69216e-07	0.000147985	5.64386	10.9339	3.69216e-07	39.1263	39.1263	Sensitive up vs Resistant
ILMN_1808196	GSTO1	9446	All of the contents of a cell excluding the plasma membrane and nucleus, but including other subcellular structures [goid 5737] [evidence IEA]; All of the contents of a cell excluding the plasma membrane and nucleus, but including other subcellular structures [goid 5737] [evidence NAS]	Catalysis of the transfer of a group, e.g. a methyl group, glycosyl group, acyl group, phosphorus-containing, or other groups, from one compound (generally regarded as the donor) to another compound (generally regarded as the acceptor). Transferase is the systematic name for any enzyme of EC class 2 [goid 16740] [evidence IEA]; Catalysis of the reaction: R-X + glutathione = H-X + R-S-glutathione.…	The chemical reactions and pathways, including anabolism and catabolism, by which living organisms transform chemical substances. Metabolic processes typically transform small molecules, but also include macromolecular processes such as DNA repair and replication, and protein synthesis and degradation [goid 8152] [evidence IEA]; The chemical reactions and pathways, including anabolism and catabol…		1.23594e-11	1.78858e-08	5.67777	11.45	1.23594e-11	54.6539	54.6539	Sensitive up vs Resistant
ILMN_2227573	GSTO1	9446	All of the contents of a cell excluding the plasma membrane and nucleus, but including other subcellular structures [goid 5737] [evidence IEA]; All of the contents of a cell excluding the plasma membrane and nucleus, but including other subcellular structures [goid 5737] [evidence NAS]	Catalysis of the transfer of a group, e.g. a methyl group, glycosyl group, acyl group, phosphorus-containing, or other groups, from one compound (generally regarded as the donor) to another compound (generally regarded as the acceptor). Transferase is the systematic name for any enzyme of EC class 2 [goid 16740] [evidence IEA]; Catalysis of the reaction: R-X + glutathione = H-X + R-S-glutathione.…	The chemical reactions and pathways, including anabolism and catabolism, by which living organisms transform chemical substances. Metabolic processes typically transform small molecules, but also include macromolecular processes such as DNA repair and replication, and protein synthesis and degradation [goid 8152] [evidence IEA]; The chemical reactions and pathways, including anabolism and catabol…		1.92e-11	1.85234e-08	5.64784	11.8358	1.92e-11	72.9076	72.9076	Sensitive up vs Resistant

## Sheet: GO ANOVA n=97
function	type	Enrichment Score	Enrichment p-value	% genes in group that are present	Drug A score	Sensitive vs. Resistant score	# genes in list, in group	# genes not in list, in group	# genes in list, not in group	# genes not in list, not in group	GO ID
pattern specification process	biological process	4.64966	0.0095649	6.25	3.7446	3.7446	2	30	45	10053	7389
positive regulation of cell migration	biological process	4.42227	0.012007	5.55556	3.44267	3.44267	2	34	45	10049	30335
apoptotic chromosome condensation	biological process	4.27904	0.0138559	33.3333	3.88028	3.88028	1	2	46	10081	30263
positive regulation of T cell mediated cytotoxicity	biological process	4.27904	0.0138559	33.3333	3.86987	3.86987	1	2	46	10081	1916
positive regulation of interferon-gamma production	biological process	4.27904	0.0138559	33.3333	3.86987	3.86987	1	2	46	10081	32729
positive regulation of smooth muscle cell apoptosis	biological process	4.27904	0.0138559	33.3333	3.86987	3.86987	1	2	46	10081	34393
tyrosine phosphorylation of STAT protein	biological process	4.27904	0.0138559	33.3333	3.7969	3.7969	1	2	46	10081	7260
regulation of circadian rhythm	biological process	4.27904	0.0138559	33.3333	3.49359	3.49359	1	2	46	10081	42752
telomere formation via telomerase	biological process	4.27904	0.0138559	33.3333	3.41375	3.41375	1	2	46	10081	32203
positive regulation of telomere maintenance via telomerase	biological process	4.27904	0.0138559	33.3333	3.41375	3.41375	1	2	46	10081	32212
positive regulation of telomerase activity	biological process	4.27904	0.0138559	33.3333	3.41375	3.41375	1	2	46	10081	51973
positive regulation of cell motion	biological process	4.22042	0.0146924	5	3.44267	3.44267	2	38	45	10045	51272
positive regulation of T cell mediated immunity	biological process	3.99363	0.0184327	25	3.86987	3.86987	1	3	46	10080	2711
positive regulation of adaptive immune response based on somatic recombination of immune receptors built from immunoglobulin superfamily domains	biological process	3.99363	0.0184327	25	3.86987	3.86987	1	3	46	10080	2824
response to UV-B	biological process	3.99363	0.0184327	25	3.86987	3.86987	1	3	46	10080	10224
positive regulation of JAK-STAT cascade	biological process	3.99363	0.0184327	25	3.7969	3.7969	1	3	46	10080	46427
release of sequestered calcium ion into cytosol	biological process	3.99363	0.0184327	25	3.7969	3.7969	1	3	46	10080	51209
vasculogenesis	biological process	3.99363	0.0184327	25	3.5372	3.5372	1	3	46	10080	1570
regulation of telomere maintenance via telomerase	biological process	3.99363	0.0184327	25	3.41375	3.41375	1	3	46	10080	32210
negative regulation of telomere maintenance via telomerase	biological process	3.99363	0.0184327	25	3.41375	3.41375	1	3	46	10080	32211
negative regulation of telomerase activity	biological process	3.99363	0.0184327	25	3.41375	3.41375	1	3	46	10080	51974
peptide metabolic process	biological process	3.99363	0.0184327	25	3.25853	3.25853	1	3	46	10080	6518
mitochondrial transport	biological process	3.77276	0.0229886	20	5.12106	5.12106	1	4	46	10079	6839
Notch receptor processing	biological process	3.77276	0.0229886	20	3.95622	3.95622	1	4	46	10079	7220
regulation of interferon-gamma production	biological process	3.77276	0.0229886	20	3.86987	3.86987	1	4	46	10079	32649
regulation of smooth muscle cell apoptosis	biological process	3.77276	0.0229886	20	3.86987	3.86987	1	4	46	10079	34391
tissue remodeling	biological process	3.77276	0.0229886	20	3.7969	3.7969	1	4	46	10079	48771
telomere organization	biological process	3.77276	0.0229886	20	3.41375	3.41375	1	4	46	10079	32200
telomere assembly	biological process	3.77276	0.0229886	20	3.41375	3.41375	1	4	46	10079	32202
positive regulation of helicase activity	biological process	3.77276	0.0229886	20	3.41375	3.41375	1	4	46	10079	51096
gene silencing by miRNA, negative regulation of translation	biological process	3.77276	0.0229886	20	3.17543	3.17543	1	4	46	10079	35278
negative regulation of translation, ncRNA-mediated	biological process	3.77276	0.0229886	20	3.17543	3.17543	1	4	46	10079	40033
regulation of translation, ncRNA-mediated	biological process	3.77276	0.0229886	20	3.17543	3.17543	1	4	46	10079	45974
sulfur compound biosynthetic process	biological process	3.77276	0.0229886	20	3.10764	3.10764	1	4	46	10079	44272
regulation of adaptive immune response	biological process	3.5927	0.0275239	16.6667	3.86987	3.86987	1	5	46	10078	2819
regulation of adaptive immune response based on somatic recombination of immune receptors built from immunoglobulin superfamily domains	biological process	3.5927	0.0275239	16.6667	3.86987	3.86987	1	5	46	10078	2822
positive regulation of natural killer cell mediated cytotoxicity directed against tumor cell target	biological process	3.5927	0.0275239	16.6667	3.86987	3.86987	1	5	46	10078	2860
regulation of muscle cell apoptosis	biological process	3.5927	0.0275239	16.6667	3.86987	3.86987	1	5	46	10078	10660
positive regulation of blood coagulation	biological process	3.5927	0.0275239	16.6667	3.7969	3.7969	1	5	46	10078	30194
positive regulation of collagen biosynthetic process	biological process	3.5927	0.0275239	16.6667	3.7969	3.7969	1	5	46	10078	32967
positive regulation of coagulation	biological process	3.5927	0.0275239	16.6667	3.7969	3.7969	1	5	46	10078	50820
regulation of telomerase activity	biological process	3.5927	0.0275239	16.6667	3.41375	3.41375	1	5	46	10078	51972
anterior/posterior pattern formation	biological process	3.5927	0.0275239	16.6667	3.30867	3.30867	1	5	46	10078	9952
very-long-chain fatty acid metabolic process	biological process	3.5927	0.0275239	16.6667	3.0343	3.0343	1	5	46	10078	38
long-chain fatty acid metabolic process	biological process	3.5927	0.0275239	16.6667	3.0343	3.0343	1	5	46	10078	1676
amyloid precursor protein catabolic process	biological process	3.44081	0.0320386	14.2857	3.95622	3.95622	1	6	46	10077	42987
positive regulation of catalytic activity	biological process	3.44081	0.0320386	14.2857	3.95622	3.95622	1	6	46	10077	43085
negative regulation of smooth muscle cell proliferation	biological process	3.44081	0.0320386	14.2857	3.86987	3.86987	1	6	46	10077	48662
regulation of telomere maintenance	biological process	3.44081	0.0320386	14.2857	3.41375	3.41375	1	6	46	10077	32204
DNA geometric change	biological process	3.44081	0.0320386	14.2857	3.41375	3.41375	1	6	46	10077	32392
DNA duplex unwinding	biological process	3.44081	0.0320386	14.2857	3.41375	3.41375	1	6	46	10077	32508
positive regulation of natural killer cell mediated cytotoxicity	biological process	3.30955	0.0365327	12.5	3.86987	3.86987	1	7	46	10076	45954
regulation of collagen metabolic process	biological process	3.30955	0.0365327	12.5	3.7969	3.7969	1	7	46	10076	10712
regulation of collagen biosynthetic process	biological process	3.30955	0.0365327	12.5	3.7969	3.7969	1	7	46	10076	32965
regulation of JAK-STAT cascade	biological process	3.30955	0.0365327	12.5	3.7969	3.7969	1	7	46	10076	46425
negative regulation of I-kappaB kinase/NF-kappaB cascade	biological process	3.30955	0.0365327	12.5	3.47759	3.47759	1	7	46	10076	43124
amyloid precursor protein metabolic process	biological process	3.19403	0.0410064	11.1111	3.95622	3.95622	1	8	46	10075	42982
regulation of natural killer cell mediated immunity	biological process	3.19403	0.0410064	11.1111	3.86987	3.86987	1	8	46	10075	2715
regulation of natural killer cell mediated cytotoxicity	biological process	3.19403	0.0410064	11.1111	3.86987	3.86987	1	8	46	10075	42269
peptidyl-tyrosine phosphorylation	biological process	3.19403	0.0410064	11.1111	3.7969	3.7969	1	8	46	10075	18108
calcium ion transport into cytosol	biological process	3.19403	0.0410064	11.1111	3.7969	3.7969	1	8	46	10075	60402
regionalization	biological process	3.19403	0.0410064	11.1111	3.30867	3.30867	1	8	46	10075	3002
regulation of tube size	biological process	3.19403	0.0410064	11.1111	3.10764	3.10764	1	8	46	10075	35150
regulation of blood vessel size	biological process	3.19403	0.0410064	11.1111	3.10764	3.10764	1	8	46	10075	50880
negative regulation of cell proliferation	biological process	3.15367	0.0426953	1.78571	3.64376	3.64376	3	165	44	9918	8285
epithelial cell differentiation	biological process	3.09093	0.0454598	10	4.76373	4.76373	1	9	46	10074	30855
defense response to Gram-positive bacterium	biological process	3.09093	0.0454598	10	3.86987	3.86987	1	9	46	10074	50830
cytosolic calcium ion transport	biological process	3.09093	0.0454598	10	3.7969	3.7969	1	9	46	10074	60401
cellular amino acid derivative biosynthetic process	biological process	3.09093	0.0454598	10	3.56993	3.56993	1	9	46	10074	42398
acyl-CoA metabolic process	biological process	3.09093	0.0454598	10	3.0343	3.0343	1	9	46	10074	6637
DNA fragmentation involved in apoptosis	biological process	2.99788	0.0498929	9.09091	3.88028	3.88028	1	10	46	10073	6309
regulation of innate immune response	biological process	2.99788	0.0498929	9.09091	3.86987	3.86987	1	10	46	10073	45088
peptidyl-tyrosine modification	biological process	2.99788	0.0498929	9.09091	3.7969	3.7969	1	10	46	10073	18212
membrane protein ectodomain proteolysis	biological process	2.91312	0.0543059	8.33333	3.95622	3.95622	1	11	46	10072	6509
membrane protein proteolysis	biological process	2.91312	0.0543059	8.33333	3.95622	3.95622	1	11	46	10072	33619
protein targeting to mitochondrion	biological process	2.91312	0.0543059	8.33333	3.8042	3.8042	1	11	46	10072	6626
heme biosynthetic process	biological process	2.83533	0.0586989	7.69231	3.8042	3.8042	1	12	46	10071	6783
positive regulation of MAPKKK cascade	biological process	2.83533	0.0586989	7.69231	3.7969	3.7969	1	12	46	10071	43410
regulation of cell motion	biological process	2.76931	0.0627051	2.27273	3.44267	3.44267	2	86	45	9997	51270
protein amino acid O-linked glycosylation	biological process	2.76348	0.0630718	7.14286	4.34788	4.34788	1	13	46	10070	6493
response to lipopolysaccharide	biological process	2.76348	0.0630718	7.14286	3.86987	3.86987	1	13	46	10070	32496
platelet activation	biological process	2.76348	0.0630718	7.14286	3.7969	3.7969	1	13	46	10070	30168
coenzyme metabolic process	biological process	2.76348	0.0630718	7.14286	3.0343	3.0343	1	13	46	10070	6732
regulation of I-kappaB kinase/NF-kappaB cascade	biological process	2.72988	0.0652268	2.22222	3.63725	3.63725	2	88	45	9995	43122
axonogenesis	biological process	2.69674	0.0674249	6.66667	18.4886	18.4886	1	14	46	10069	7409
regulation of smooth muscle cell proliferation	biological process	2.69674	0.0674249	6.66667	3.86987	3.86987	1	14	46	10069	48660
positive regulation of lymphocyte activation	biological process	2.69674	0.0674249	6.66667	3.86987	3.86987	1	14	46	10069	51251
regulation of lipid transport	biological process	2.69674	0.0674249	6.66667	3.8042	3.8042	1	14	46	10069	32368
regulation of sterol transport	biological process	2.69674	0.0674249	6.66667	3.8042	3.8042	1	14	46	10069	32371
regulation of cholesterol transport	biological process	2.69674	0.0674249	6.66667	3.8042	3.8042	1	14	46	10069	32374
glutamine family amino acid metabolic process	biological process	2.69674	0.0674249	6.66667	3.10764	3.10764	1	14	46	10069	9064
cellular metabolic process	biological process	2.65997	0.0699505	0.693413	3.61243	3.61243	14	2005	33	8078	44237
cell structure disassembly during apoptosis	biological process	2.63445	0.0717582	6.25	3.88028	3.88028	1	15	46	10068	6921
cellular component disassembly	biological process	2.63445	0.0717582	6.25	3.88028	3.88028	1	15	46	10068	22411
chromosome condensation	biological process	2.63445	0.0717582	6.25	3.88028	3.88028	1	15	46	10068	30261
protein import into nucleus, translocation	biological process	2.63445	0.0717582	6.25	3.7969	3.7969	1	15	46	10068	60
protein maturation by peptide bond cleavage	biological process	2.57608	0.0760717	5.88235	3.95622	3.95622	1	16	46	10067	51605
positive regulation of tyrosine phosphorylation of STAT protein	biological process	2.57608	0.0760717	5.88235	3.86987	3.86987	1	16	46	10067	42531
chromosome organization	biological process	2.56417	0.0769829	2.0202	3.64702	3.64702	2	97	45	9986	51276
regulation of MAPKKK cascade	biological process	2.52117	0.0803657	5.55556	3.7969	3.7969	1	17	46	10066	43408
phototransduction	biological process	2.52117	0.0803657	5.55556	3.49359	3.49359	1	17	46	10066	7602
cellular developmental process	biological process	2.48392	0.0834154	1.35135	8.92986	8.92986	3	219	44	9864	48869
synaptogenesis	biological process	2.46935	0.0846401	5.26316	18.4886	18.4886	1	18	46	10065	7416
neuron projection morphogenesis	biological process	2.46935	0.0846401	5.26316	18.4886	18.4886	1	18	46	10065	48812
response to molecule of bacterial origin	biological process	2.46935	0.0846401	5.26316	3.86987	3.86987	1	18	46	10065	2237
detection of light stimulus involved in visual perception	biological process	2.46935	0.0846401	5.26316	3.49359	3.49359	1	18	46	10065	50908
detection of light stimulus involved in sensory perception	biological process	2.46935	0.0846401	5.26316	3.49359	3.49359	1	18	46	10065	50962
telomere maintenance	biological process	2.46935	0.0846401	5.26316	3.41375	3.41375	1	18	46	10065	723
positive regulation of hydrolase activity	biological process	2.46935	0.0846401	5.26316	3.41375	3.41375	1	18	46	10065	51345
mRNA catabolic process	biological process	2.46935	0.0846401	5.26316	3.17543	3.17543	1	18	46	10065	6402
glycoprotein metabolic process	biological process	2.4203	0.088895	5	3.95622	3.95622	1	19	46	10064	9100
positive regulation of cell adhesion	biological process	2.4203	0.088895	5	3.86987	3.86987	1	19	46	10064	45785
protein import	biological process	2.4203	0.088895	5	3.8042	3.8042	1	19	46	10064	17038
pigment biosynthetic process	biological process	2.4203	0.088895	5	3.8042	3.8042	1	19	46	10064	46148
cell projection morphogenesis	biological process	2.37375	0.0931306	4.7619	18.4886	18.4886	1	20	46	10063	48858
cell activation	biological process	2.37375	0.0931306	4.7619	3.7969	3.7969	1	20	46	10063	1775
ion transport	biological process	2.35329	0.095056	1.2766	5.41914	5.41914	3	232	44	9851	6811
cellular biosynthetic process	biological process	2.34363	0.0959783	1.27119	3.81377	3.81377	3	233	44	9850	44249
integrin-mediated signaling pathway	biological process	2.28726	0.101544	4.34783	3.5372	3.5372	1	22	46	10061	7229
stress-activated protein kinase signaling pathway	biological process	2.28726	0.101544	4.34783	3.5372	3.5372	1	22	46	10061	31098
positive regulation of DNA replication	biological process	2.28726	0.101544	4.34783	3.41375	3.41375	1	22	46	10061	45740
pigment metabolic process	biological process	2.24694	0.105722	4.16667	3.8042	3.8042	1	23	46	10060	42440
cell part morphogenesis	biological process	2.17137	0.114021	3.84615	18.4886	18.4886	1	25	46	10058	32990
regulation of G-protein coupled receptor protein signaling pathway	biological process	2.17137	0.114021	3.84615	4.25551	4.25551	1	25	46	10058	8277
positive regulation of peptidyl-tyrosine phosphorylation	biological process	2.17137	0.114021	3.84615	3.86987	3.86987	1	25	46	10058	50731
detection of stimulus involved in sensory perception	biological process	2.17137	0.114021	3.84615	3.49359	3.49359	1	25	46	10058	50906
synapse organization	biological process	2.13587	0.118142	3.7037	18.4886	18.4886	1	26	46	10057	50808
regulation of protein kinase cascade	biological process	2.13105	0.118713	1.5625	3.63725	3.63725	2	126	45	9957	10627
regulation of hydrolase activity	biological process	2.09307	0.123308	1.52672	3.60533	3.60533	2	129	45	9954	51336
proteolysis	biological process	2.08065	0.124849	1.51515	4.11314	4.11314	2	130	45	9953	6508
protein processing	biological process	2.06887	0.126329	3.44828	3.95622	3.95622	1	28	46	10055	16485
defense response to bacterium	biological process	2.06887	0.126329	3.44828	3.86987	3.86987	1	28	46	10055	42742
mitotic cell cycle checkpoint	biological process	2.06887	0.126329	3.44828	3.01279	3.01279	1	28	46	10055	7093
cell differentiation	biological process	2.06834	0.126395	1.50376	4.15047	4.15047	2	131	45	9952	30154
regulation of signal transduction	biological process	2.0526	0.128401	1.11524	3.84333	3.84333	3	266	44	9817	9966
regulation of cell communication	biological process	2.0526	0.128401	1.11524	3.84333	3.84333	3	266	44	9817	10646
sodium ion transport	biological process	2.03719	0.130394	3.33333	8.65633	8.65633	1	29	46	10054	6814
metal ion transport	biological process	2.03208	0.131062	1.47059	6.22661	6.22661	2	134	45	9949	30001
protein catabolic process	biological process	1.98525	0.137346	1.42857	4.11314	4.11314	2	138	45	9945	30163
regulation of translation	biological process	1.97711	0.138469	3.125	3.17543	3.17543	1	31	46	10052	6417
response to UV	biological process	1.94856	0.142479	3.0303	3.86987	3.86987	1	32	46	10051	9411
regulation of peptidyl-tyrosine phosphorylation	biological process	1.94856	0.142479	3.0303	3.86987	3.86987	1	32	46	10051	50730
biopolymer catabolic process	biological process	1.94004	0.143698	1.38889	4.11314	4.11314	2	142	45	9941	43285
protein maturation	biological process	1.89416	0.150444	2.85714	3.95622	3.95622	1	34	46	10049	51604
regulation of lymphocyte activation	biological process	1.89416	0.150444	2.85714	3.86987	3.86987	1	34	46	10049	51249
response to drug	biological process	1.89416	0.150444	2.85714	3.10764	3.10764	1	34	46	10049	42493
protein metabolic process	biological process	1.84303	0.158337	2.7027	3.95622	3.95622	1	36	46	10047	19538
response to bacterium	biological process	1.84303	0.158337	2.7027	3.86987	3.86987	1	36	46	10047	9617
regulation of cellular protein metabolic process	biological process	1.84303	0.158337	2.7027	3.17543	3.17543	1	36	46	10047	32268
response to light stimulus	biological process	1.81858	0.162256	2.63158	3.86987	3.86987	1	37	46	10046	9416
protein transport	biological process	1.81858	0.162256	2.63158	3.8042	3.8042	1	37	46	10046	15031
positive regulation of DNA metabolic process	biological process	1.81858	0.162256	2.63158	3.41375	3.41375	1	37	46	10046	51054
cofactor metabolic process	biological process	1.81858	0.162256	2.63158	3.0343	3.0343	1	37	46	10046	51186
biological regulation	biological process	1.80802	0.163979	0.568666	4.36787	4.36787	20	3497	27	6586	65007
activation of caspase activity	biological process	1.79482	0.166157	2.5641	3.7969	3.7969	1	38	46	10045	6919
regulation of mitotic cell cycle	biological process	1.79482	0.166157	2.5641	3.01279	3.01279	1	38	46	10045	7346
calcium ion transport	biological process	1.77172	0.170041	2.5	3.7969	3.7969	1	39	46	10044	6816
positive regulation of multicellular organismal process	biological process	1.77172	0.170041	2.5	3.7969	3.7969	1	39	46	10044	51240
cellular carbohydrate metabolic process	biological process	1.73551	0.17631	1.21951	3.72776	3.72776	2	162	45	9921	44262
anion transport	biological process	1.72735	0.177755	2.38095	3.8042	3.8042	1	41	46	10042	6820
establishment of protein localization	biological process	1.72735	0.177755	2.38095	3.8042	3.8042	1	41	46	10042	45184
detection of stimulus	biological process	1.72735	0.177755	2.38095	3.49359	3.49359	1	41	46	10042	51606
anatomical structure homeostasis	biological process	1.72735	0.177755	2.38095	3.41375	3.41375	1	41	46	10042	60249
regulation of cytokine production	biological process	1.70603	0.181586	2.32558	3.86987	3.86987	1	42	46	10041	1817
regulation of protein amino acid phosphorylation	biological process	1.70603	0.181586	2.32558	3.86987	3.86987	1	42	46	10041	1932
positive regulation of caspase activity	biological process	1.70603	0.181586	2.32558	3.7969	3.7969	1	42	46	10041	43280
response to DNA damage stimulus	biological process	1.70603	0.181586	2.32558	3.65474	3.65474	1	42	46	10041	6974
cellular component morphogenesis	biological process	1.68524	0.1854	2.27273	18.4886	18.4886	1	43	46	10040	32989
regulation of immune response	biological process	1.68524	0.1854	2.27273	3.86987	3.86987	1	43	46	10040	50776
regulation of leukocyte activation	biological process	1.66497	0.189196	2.22222	3.86987	3.86987	1	44	46	10039	2694
cellular macromolecule metabolic process	biological process	1.65625	0.190853	0.6628	3.50654	3.50654	8	1199	39	8884	44260
steroid hormone receptor signaling pathway	biological process	1.62589	0.196736	2.12766	3.65474	3.65474	1	46	46	10037	30518
fatty acid metabolic process	biological process	1.62589	0.196736	2.12766	3.0343	3.0343	1	46	46	10037	6631
regulation of phosphorylation	biological process	1.58862	0.204207	2.04082	3.86987	3.86987	1	48	46	10035	42325
steroid metabolic process	biological process	1.58862	0.204207	2.04082	3.8042	3.8042	1	48	46	10035	8202
response to wounding	biological process	1.58531	0.204884	1.10497	4.28031	4.28031	2	179	45	9904	9611
regulation of biological process	biological process	1.58037	0.205898	0.560224	4.48362	4.48362	18	3195	29	6888	50789
cation transport	biological process	1.56886	0.208283	1.0929	6.22661	6.22661	2	181	45	9902	6812
regulation of cell activation	biological process	1.53578	0.215287	1.92308	3.86987	3.86987	1	51	46	10032	50865
regulation of caspase activity	biological process	1.51893	0.218947	1.88679	3.7969	3.7969	1	52	46	10031	43281
intracellular receptor-mediated signaling pathway	biological process	1.51893	0.218947	1.88679	3.65474	3.65474	1	52	46	10031	30522
ubiquitin-dependent protein catabolic process	biological process	1.50242	0.22259	1.85185	3.65474	3.65474	1	53	46	10030	6511
response to stimulus	biological process	1.49078	0.225197	0.633914	4.07649	4.07649	8	1254	39	8829	50896
extracellular structure organization	biological process	1.47044	0.229825	1.78571	18.4886	18.4886	1	55	46	10028	43062
peptidyl-amino acid modification	biological process	1.47044	0.229825	1.78571	3.7969	3.7969	1	55	46	10028	18193
regulation of endopeptidase activity	biological process	1.47044	0.229825	1.78571	3.7969	3.7969	1	55	46	10028	52548
modification-dependent protein catabolic process	biological process	1.47044	0.229825	1.78571	3.65474	3.65474	1	55	46	10028	19941
cellular lipid metabolic process	biological process	1.46001	0.232235	1.01523	3.41925	3.41925	2	195	45	9888	44255
response to oxidative stress	biological process	1.43971	0.236996	1.72414	3.10764	3.10764	1	57	46	10026	6979
regulation of cellular process	biological process	1.42885	0.239584	0.566572	3.70166	3.70166	14	2457	33	7626	50794
regulation of apoptosis	biological process	1.4248	0.240556	1.69492	3.86987	3.86987	1	58	46	10025	42981
regulation of peptidase activity	biological process	1.4248	0.240556	1.69492	3.7969	3.7969	1	58	46	10025	52547
response to external stimulus	biological process	1.42362	0.240841	0.990099	4.28031	4.28031	2	200	45	9883	9605
cell migration	biological process	1.41018	0.2441	1.66667	3.86987	3.86987	1	59	46	10024	16477
cell cycle arrest	biological process	1.36792	0.254636	1.5873	3.86987	3.86987	1	62	46	10021	7050
response to radiation	biological process	1.35435	0.258116	1.5625	3.86987	3.86987	1	63	46	10020	9314
protein folding	biological process	1.35435	0.258116	1.5625	3.04389	3.04389	1	63	46	10020	6457
protein amino acid glycosylation	biological process	1.31505	0.268461	1.49254	4.34788	4.34788	1	66	46	10017	6486
DNA metabolic process	biological process	1.30241	0.271877	1.47059	3.41375	3.41375	1	67	46	10016	6259
carbohydrate metabolic process	biological process	1.28997	0.275278	1.44928	4.34788	4.34788	1	68	46	10015	5975
cell proliferation	biological process	1.28329	0.277124	0.896861	3.72947	3.72947	2	221	45	9862	8283
cellular biopolymer metabolic process	biological process	1.26766	0.28149	0.608696	3.37806	3.37806	7	1143	40	8940	34960
epidermis development	biological process	1.26573	0.282034	1.40845	4.76373	4.76373	1	70	46	10013	8544
cell motility	biological process	1.26573	0.282034	1.40845	3.86987	3.86987	1	70	46	10013	48870
regulation of catalytic activity	biological process	1.24736	0.287263	0.744417	3.78077	3.78077	3	400	44	9683	50790
regulation of DNA metabolic process	biological process	1.23082	0.292052	1.35135	3.41375	3.41375	1	73	46	10010	51052
regulation of multicellular organismal process	biological process	1.21694	0.296134	0.854701	3.83339	3.83339	2	232	45	9851	51239
developmental process	biological process	1.1999	0.301224	0.595238	6.06051	6.06051	7	1169	40	8914	32502
cellular amino acid metabolic process	biological process	1.19755	0.301933	1.2987	3.10764	3.10764	1	76	46	10007	6520
cellular amine metabolic process	biological process	1.19755	0.301933	1.2987	3.10764	3.10764	1	76	46	10007	44106
G-protein coupled receptor protein signaling pathway	biological process	1.1826	0.306481	0.833333	3.58855	3.58855	2	238	45	9845	7186
cellular protein metabolic process	biological process	1.18144	0.306837	0.629723	3.41144	3.41144	5	789	42	9294	44267
organelle organization	biological process	1.16588	0.311647	0.823045	3.64702	3.64702	2	241	45	9842	6996
positive regulation of I-kappaB kinase/NF-kappaB cascade	biological process	1.15551	0.314898	1.23457	3.7969	3.7969	1	80	46	10003	43123
regulation of phosphate metabolic process	biological process	1.11588	0.327628	1.17647	3.86987	3.86987	1	84	46	9999	19220
regulation of phosphorus metabolic process	biological process	1.11588	0.327628	1.17647	3.86987	3.86987	1	84	46	9999	51174
intracellular protein transport	biological process	1.0969	0.333905	1.14943	3.7969	3.7969	1	86	46	9997	6886
response to other organism	biological process	1.07844	0.340125	1.1236	3.86987	3.86987	1	88	46	9995	51707
cellular process	biological process	1.07673	0.340707	0.520494	3.70558	3.70558	16	3058	31	7025	9987
regulation of cell proliferation	biological process	1.0694	0.343214	1.11111	3.86987	3.86987	1	89	46	9994	42127
spermatogenesis	biological process	1.06048	0.346289	1.0989	3.08844	3.08844	1	90	46	9993	7283
male gamete generation	biological process	1.06048	0.346289	1.0989	3.08844	3.08844	1	90	46	9993	48232
negative regulation of cellular process	biological process	1.04196	0.352761	0.660793	3.64376	3.64376	3	451	44	9632	48523
immune response	biological process	1.00926	0.364488	0.729927	5.12905	5.12905	2	272	45	9811	6955
response to abiotic stimulus	biological process	1.00125	0.36742	1.02041	3.86987	3.86987	1	97	46	9986	9628
intracellular transport	biological process	0.973094	0.377912	0.70922	4.45898	4.45898	2	280	45	9803	46907
regulation of molecular function	biological process	0.971751	0.37842	0.632911	3.78077	3.78077	3	471	44	9612	65009
gamete generation	biological process	0.96971	0.379193	0.980392	3.08844	3.08844	1	101	46	9982	7276
transport	biological process	0.968376	0.379699	0.631579	5.41914	5.41914	3	472	44	9611	6810
apoptosis	biological process	0.947054	0.387882	0.952381	3.8042	3.8042	1	104	46	9979	6915
programmed cell death	biological process	0.918087	0.399282	0.917431	3.8042	3.8042	1	108	46	9975	12501
transcription from RNA polymerase II promoter	biological process	0.89044	0.410475	0.884956	4.76373	4.76373	1	112	46	9971	6366
primary metabolic process	biological process	0.877409	0.415859	0.655738	4.08677	4.08677	2	303	45	9780	44238
regulation of transport	biological process	0.877084	0.415994	0.869565	3.8042	3.8042	1	114	46	9969	51049
proteolysis involved in cellular protein catabolic process	biological process	0.851248	0.426882	0.840336	3.65474	3.65474	1	118	46	9965	51603
cellular protein catabolic process	biological process	0.844964	0.429573	0.833333	3.65474	3.65474	1	119	46	9964	44257
tissue development	biological process	0.802819	0.448064	0.787402	4.76373	4.76373	1	126	46	9957	9888
cell death	biological process	0.797047	0.450658	0.78125	3.8042	3.8042	1	127	46	9956	8219
death	biological process	0.797047	0.450658	0.78125	3.8042	3.8042	1	127	46	9956	16265
establishment of localization in cell	biological process	0.775386	0.460526	0.600601	4.45898	4.45898	2	331	45	9752	51649
regulation of transcription from RNA polymerase II promoter	biological process	0.769065	0.463446	0.75188	18.4886	18.4886	1	132	46	9951	6357
regulation of response to stimulus	biological process	0.758262	0.46848	0.740741	3.86987	3.86987	1	134	46	9949	48583
regulation of cell cycle	biological process	0.747673	0.473467	0.729927	3.01279	3.01279	1	136	46	9947	51726
regulation of protein metabolic process	biological process	0.732175	0.480862	0.714286	3.17543	3.17543	1	139	46	9944	51246
transcription, DNA-dependent	biological process	0.72209	0.485736	0.704225	4.76373	4.76373	1	141	46	9942	6351
RNA biosynthetic process	biological process	0.707323	0.492962	0.689655	4.76373	4.76373	1	144	46	9939	32774
regulation of transferase activity	biological process	0.707323	0.492962	0.689655	3.41375	3.41375	1	144	46	9939	51338
inflammatory response	biological process	0.702493	0.495349	0.684932	4.76373	4.76373	1	145	46	9938	6954
mRNA metabolic process	biological process	0.697708	0.497725	0.680272	3.17543	3.17543	1	146	46	9937	16071
cellular component organization	biological process	0.668072	0.512696	0.501253	7.21771	7.21771	4	794	43	9289	16043
multi-organism process	biological process	0.665433	0.514051	0.649351	3.86987	3.86987	1	153	46	9930	51704
protein complex assembly	biological process	0.665433	0.514051	0.649351	3.08815	3.08815	1	153	46	9930	6461
cell surface receptor linked signal transduction	biological process	0.658238	0.517763	0.511073	3.57144	3.57144	3	584	44	9499	7166
protein modification process	biological process	0.653738	0.520098	0.509338	3.45286	3.45286	3	586	44	9497	6464
reproductive process	biological process	0.652222	0.520887	0.636943	3.08844	3.08844	1	156	46	9927	22414
biopolymer metabolic process	biological process	0.649398	0.52236	0.534759	4.11314	4.11314	2	372	45	9711	43283
response to chemical stimulus	biological process	0.643864	0.525259	0.531915	3.48875	3.48875	2	374	45	9709	42221
regulation of localization	biological process	0.630975	0.532073	0.617284	3.8042	3.8042	1	161	46	9922	32879
macromolecule metabolic process	biological process	0.609135	0.543821	0.514139	4.11314	4.11314	2	387	45	9696	43170
positive regulation of cellular process	biological process	0.606678	0.545159	0.595238	3.86987	3.86987	1	167	46	9916	48522
regulation of cellular metabolic process	biological process	0.587365	0.55579	0.578035	3.86987	3.86987	1	172	46	9911	31323
multicellular organismal development	biological process	0.576161	0.562052	0.568182	4.34788	4.34788	1	175	46	9908	7275
cell motion	biological process	0.561652	0.570266	0.555556	3.86987	3.86987	1	179	46	9904	6928
regulation of primary metabolic process	biological process	0.558099	0.572296	0.552486	3.17543	3.17543	1	180	46	9903	80090
regulation of biological quality	biological process	0.550261	0.576799	0.484262	3.26069	3.26069	2	411	45	9672	65008
establishment of localization	biological process	0.545842	0.579354	0.461894	5.34462	5.34462	4	862	43	9221	51234
positive regulation of transcription, DNA-dependent	biological process	0.534017	0.586245	0.531915	3.7969	3.7969	1	187	46	9896	45893
positive regulation of RNA metabolic process	biological process	0.527382	0.590148	0.526316	3.7969	3.7969	1	189	46	9894	51254
biological_process	biological process	0.506249	0.602752	0.460954	4.34905	4.34905	34	7342	13	2741	8150
metabolic process	biological process	0.482687	0.617123	0.441014	4.0983	4.0983	4	903	43	9180	8152
response to stress	biological process	0.477873	0.620101	0.485437	3.65474	3.65474	1	205	46	9878	6950
intracellular signaling cascade	biological process	0.471143	0.624288	0.444444	3.76751	3.76751	2	448	45	9635	7242
regulation of metabolic process	biological process	0.457181	0.633066	0.432432	7.21868	7.21868	4	921	43	9162	19222
cell cycle process	biological process	0.455292	0.634263	0.46729	3.86987	3.86987	1	213	46	9870	22402
protein amino acid phosphorylation	biological process	0.449853	0.637722	0.462963	3.30315	3.30315	1	215	46	9868	6468
cellular response to stress	biological process	0.444493	0.641149	0.458716	3.5372	3.5372	1	217	46	9866	33554
anatomical structure morphogenesis	biological process	0.426339	0.652895	0.444444	3.7969	3.7969	1	224	46	9859	9653
regulation of macromolecule metabolic process	biological process	0.385166	0.680338	0.403769	8.56643	8.56643	3	740	44	9343	60255
regulation of programmed cell death	biological process	0.364161	0.694779	0.396825	3.86987	3.86987	1	251	46	9832	43067
regulation of cell death	biological process	0.359999	0.697677	0.393701	3.86987	3.86987	1	253	46	9830	10941
homeostatic process	biological process	0.317691	0.727828	0.362319	3.41375	3.41375	1	275	46	9808	42592
RNA metabolic process	biological process	0.268867	0.764245	0.326797	3.17543	3.17543	1	305	46	9778	16070
signal transduction	biological process	0.268418	0.764588	0.379027	3.86462	3.86462	6	1577	41	8506	7165
regulation of transcription, DNA-dependent	biological process	0.267392	0.765373	0.325733	18.4886	18.4886	1	306	46	9777	6355
cellular response to stimulus	biological process	0.246321	0.781671	0.310559	3.5372	3.5372	1	321	46	9762	51716
regulation of RNA metabolic process	biological process	0.233377	0.791855	0.322581	11.1428	11.1428	2	618	45	9465	51252
macromolecular complex assembly	biological process	0.211731	0.809182	0.285714	3.08815	3.08815	1	349	46	9734	65003
cell-cell signaling	biological process	0.210599	0.810099	0.2849	4.93839	4.93839	1	350	46	9733	7267
cell communication	biological process	0.202852	0.816399	0.27933	4.93839	4.93839	1	357	46	9726	7154
macromolecular complex subunit organization	biological process	0.179496	0.835691	0.262467	3.08815	3.08815	1	380	46	9703	43933
post-translational protein modification	biological process	0.113964	0.89229	0.213675	3.30315	3.30315	1	467	46	9616	43687
multicellular organismal process	biological process	0.100188	0.904667	0.20284	3.7969	3.7969	1	492	46	9591	32501
anatomical structure development	biological process	0.0505441	0.950712	0.15949	4.76373	4.76373	1	626	46	9457	48856
nuclear heterochromatin	cellular component	3.77276	0.0229886	20	3.56371	3.56371	1	4	46	10079	5720
endoplasmic reticulum	cellular component	3.64653	0.0260816	1.63934	3.67327	3.67327	4	240	43	9843	5783
chromosome, centromeric region	cellular component	3.30955	0.0365327	12.5	3.56371	3.56371	1	7	46	10076	775
heterochromatin	cellular component	3.19403	0.0410064	11.1111	3.56371	3.56371	1	8	46	10075	792
nuclear telomere cap complex	cellular component	3.19403	0.0410064	11.1111	3.41375	3.41375	1	8	46	10075	783
condensed nuclear chromosome	cellular component	2.99788	0.0498929	9.09091	4.25551	4.25551	1	10	46	10073	794
mitochondrial intermembrane space	cellular component	2.99788	0.0498929	9.09091	3.56993	3.56993	1	10	46	10073	5758
caveola	cellular component	2.76348	0.0630718	7.14286	3.7969	3.7969	1	13	46	10070	5901
spindle	cellular component	2.76348	0.0630718	7.14286	3.56371	3.56371	1	13	46	10070	5819
condensed chromosome	cellular component	2.63445	0.0717582	6.25	4.25551	4.25551	1	15	46	10068	793
secretory granule	cellular component	2.57608	0.0760717	5.88235	3.25853	3.25853	1	16	46	10067	30141
chromosome	cellular component	2.46935	0.0846401	5.26316	4.25551	4.25551	1	18	46	10065	5694
mitochondrial outer membrane	cellular component	2.28726	0.101544	4.34783	3.8042	3.8042	1	22	46	10061	5741
organelle outer membrane	cellular component	2.28726	0.101544	4.34783	3.8042	3.8042	1	22	46	10061	31968
chromatin	cellular component	1.84303	0.158337	2.7027	3.56371	3.56371	1	36	46	10047	785
membrane raft	cellular component	1.74923	0.173907	2.43902	3.7969	3.7969	1	40	46	10043	45121
nuclear chromosome part	cellular component	1.72735	0.177755	2.38095	3.41375	3.41375	1	41	46	10042	44454
soluble fraction	cellular component	1.72613	0.177972	1.21212	3.38119	3.38119	2	163	45	9920	5625
nucleoplasm	cellular component	1.55551	0.211082	0.877193	3.61925	3.61925	3	339	44	9744	5654
Golgi apparatus	cellular component	1.30857	0.270206	0.913242	3.90311	3.90311	2	217	45	9866	5794
cytoplasmic part	cellular component	1.26524	0.282172	0.573723	3.70765	3.70765	10	1733	37	8350	44444
centrosome	cellular component	1.23082	0.292052	1.35135	6.39466	6.39466	1	73	46	10010	5813
cytoplasmic membrane-bounded vesicle	cellular component	1.21956	0.295361	1.33333	3.25853	3.25853	1	74	46	10009	16023
extracellular region part	cellular component	1.17847	0.30775	0.71599	4.3296	4.3296	3	416	44	9667	44421
endoplasmic reticulum membrane	cellular component	1.043	0.352396	1.07527	4.34788	4.34788	1	92	46	9991	5789
chromosomal part	cellular component	1.03443	0.355428	1.06383	3.56371	3.56371	1	93	46	9990	44427
mitochondrion	cellular component	1.00465	0.366172	0.727273	4.07768	4.07768	2	273	45	9810	5739
extracellular space	cellular component	0.964297	0.381251	0.704225	4.55946	4.55946	2	282	45	9801	5615
intracellular non-membrane-bounded organelle	cellular component	0.959934	0.382918	0.701754	5.68161	5.68161	2	283	45	9800	43232
intracellular organelle	cellular component	0.940458	0.390449	0.529101	4.35265	4.35265	9	1692	38	8391	43229
endoplasmic reticulum part	cellular component	0.897233	0.407696	0.892857	4.34788	4.34788	1	111	46	9972	44432
intracellular part	cellular component	0.847598	0.428443	0.487391	4.03144	4.03144	23	4696	24	5387	44424
intracellular membrane-bounded organelle	cellular component	0.601757	0.547848	0.470114	3.7831	3.7831	7	1482	40	8601	43231
mitochondrial part	cellular component	0.537375	0.58428	0.534759	3.56993	3.56993	1	186	46	9897	44429
cytoskeletal part	cellular component	0.514422	0.597846	0.515464	3.56371	3.56371	1	193	46	9890	44430
integral to plasma membrane	cellular component	0.475471	0.621592	0.438596	4.32713	4.32713	4	908	43	9175	5887
integral to membrane	cellular component	0.457582	0.632812	0.437637	3.71816	3.71816	2	455	45	9628	16021
intrinsic to plasma membrane	cellular component	0.454425	0.634813	0.431499	4.32713	4.32713	4	923	43	9160	31226
intrinsic to membrane	cellular component	0.451897	0.63642	0.434783	3.71816	3.71816	2	458	45	9625	31224
cytosol	cellular component	0.407042	0.665616	0.412655	3.4885	3.4885	3	724	44	9359	5829
cell fraction	cellular component	0.367239	0.692644	0.392157	3.38119	3.38119	2	508	45	9575	267
extracellular region	cellular component	0.242333	0.784795	0.307692	4.93839	4.93839	1	324	46	9759	5576
nucleus	cellular component	0.233656	0.791634	0.359712	3.88525	3.88525	5	1385	42	8698	5634
plasma membrane part	cellular component	0.163898	0.848829	0.319744	4.32713	4.32713	4	1247	43	8836	44459
cytoplasm	cellular component	0.153427	0.857763	0.314713	4.51058	4.51058	4	1267	43	8816	5737
membrane part	cellular component	0.136073	0.872779	0.329308	4.15314	4.15314	6	1816	41	8267	44425
nuclear part	cellular component	0.110034	0.895804	0.274223	3.61925	3.61925	3	1091	44	8992	44428
cellular_component	cellular component	0.104553	0.900727	0.41287	3.97967	3.97967	29	6995	18	3088	5575
intracellular organelle part	cellular component	0.0535316	0.947876	0.269978	3.75511	3.75511	5	1847	42	8236	44446
cell part	cellular component	0.0373011	0.963386	0.381098	3.9766	3.9766	25	6535	22	3548	44464
plasma membrane	cellular component	0.0227406	0.977516	0.127551	3.7969	3.7969	1	783	46	9300	5886
membrane	cellular component	0.0146518	0.985455	0.114943	3.7969	3.7969	1	869	46	9214	16020
interleukin-1 receptor antagonist activity	molecular function	4.27904	0.0138559	33.3333	6.38823	6.38823	1	2	46	10081	5152
fibroblast growth factor receptor antagonist activity	molecular function	4.27904	0.0138559	33.3333	6.38823	6.38823	1	2	46	10081	30353
kinesin binding	molecular function	3.99363	0.0184327	25	5.12106	5.12106	1	3	46	10080	19894
acrosin binding	molecular function	3.99363	0.0184327	25	3.91483	3.91483	1	3	46	10080	32190
peptide receptor activity	molecular function	3.99363	0.0184327	25	3.7969	3.7969	1	3	46	10080	1653
thrombin receptor activity	molecular function	3.99363	0.0184327	25	3.7969	3.7969	1	3	46	10080	15057
G-protein coupled photoreceptor activity	molecular function	3.77276	0.0229886	20	3.49359	3.49359	1	4	46	10079	8020
benzodiazepine receptor activity	molecular function	3.5927	0.0275239	16.6667	3.8042	3.8042	1	5	46	10078	8503
neurotransmitter receptor activity	molecular function	3.5927	0.0275239	16.6667	3.8042	3.8042	1	5	46	10078	30594
neurotransmitter binding	molecular function	3.5927	0.0275239	16.6667	3.8042	3.8042	1	5	46	10078	42165
photoreceptor activity	molecular function	3.44081	0.0320386	14.2857	3.49359	3.49359	1	6	46	10077	9881
CARD domain binding	molecular function	3.44081	0.0320386	14.2857	3.47759	3.47759	1	6	46	10077	50700
receptor inhibitor activity	molecular function	3.30955	0.0365327	12.5	6.38823	6.38823	1	7	46	10076	30547
receptor antagonist activity	molecular function	3.30955	0.0365327	12.5	6.38823	6.38823	1	7	46	10076	48019
enzyme binding	molecular function	3.23498	0.0393608	1.43885	3.57913	3.57913	4	274	43	9809	19899
1-phosphatidylinositol-3-kinase activity	molecular function	3.19403	0.0410064	11.1111	3.68352	3.68352	1	8	46	10075	16303
DNA bending activity	molecular function	3.09093	0.0454598	10	3.64992	3.64992	1	9	46	10074	8301
phosphoinositide 3-kinase activity	molecular function	2.99788	0.0498929	9.09091	3.68352	3.68352	1	10	46	10073	35004
growth factor activity	molecular function	2.98312	0.0506345	2.5641	4.40413	4.40413	2	76	45	10007	8083
receptor regulator activity	molecular function	2.91312	0.0543059	8.33333	6.38823	6.38823	1	11	46	10072	30545
cholesterol binding	molecular function	2.83533	0.0586989	7.69231	3.8042	3.8042	1	12	46	10071	15485
telomeric DNA binding	molecular function	2.83533	0.0586989	7.69231	3.41375	3.41375	1	12	46	10071	42162
voltage-gated sodium channel activity	molecular function	2.76348	0.0630718	7.14286	8.65633	8.65633	1	13	46	10070	5248
transferase activity, transferring nitrogenous groups	molecular function	2.76348	0.0630718	7.14286	3.56993	3.56993	1	13	46	10070	16769
glutathione transferase activity	molecular function	2.63445	0.0717582	6.25	10.8124	10.8124	1	15	46	10068	4364
acid-amino acid ligase activity	molecular function	2.59945	0.0743148	2.06186	3.38119	3.38119	2	95	45	9988	16881
deoxyribonuclease activity	molecular function	2.57608	0.0760717	5.88235	3.88028	3.88028	1	16	46	10067	4536
sterol binding	molecular function	2.57608	0.0760717	5.88235	3.8042	3.8042	1	16	46	10067	32934
sequence-specific DNA binding	molecular function	2.49606	0.0824093	1.94175	3.53184	3.53184	2	101	45	9982	43565
ligase activity, forming carbon-nitrogen bonds	molecular function	2.38402	0.0921797	1.81818	3.38119	3.38119	2	108	45	9975	16879
protein kinase inhibitor activity	molecular function	2.28726	0.101544	4.34783	3.30315	3.30315	1	22	46	10061	4860
steroid binding	molecular function	2.24694	0.105722	4.16667	3.8042	3.8042	1	23	46	10060	5496
protein binding	molecular function	2.05781	0.127733	0.55396	3.78077	3.78077	27	4847	20	5236	5515
transferase activity, transferring alkyl or aryl (other than methyl) groups	molecular function	1.94856	0.142479	3.0303	10.8124	10.8124	1	32	46	10051	16765
chromatin binding	molecular function	1.86822	0.154399	2.77778	3.56371	3.56371	1	35	46	10048	3682
ligase activity	molecular function	1.86458	0.154961	1.3245	3.38119	3.38119	2	149	45	9934	16874
binding	molecular function	1.82569	0.161106	0.532576	3.75682	3.75682	30	5603	17	4480	5488
cytokine activity	molecular function	1.81858	0.162256	2.63158	3.86987	3.86987	1	37	46	10046	5125
oxidoreductase activity, acting on NADH or NADPH, quinone or similar compound as acceptor	molecular function	1.79482	0.166157	2.5641	10.8124	10.8124	1	38	46	10045	16655
oxidoreductase activity, acting on paired donors, with incorporation or reduction of molecular oxygen	molecular function	1.79482	0.166157	2.5641	3.25853	3.25853	1	38	46	10045	16705
enzyme activator activity	molecular function	1.68524	0.1854	2.27273	3.30315	3.30315	1	43	46	10040	8047
protein kinase regulator activity	molecular function	1.68524	0.1854	2.27273	3.30315	3.30315	1	43	46	10040	19887
SH3/SH2 adaptor activity	molecular function	1.6452	0.192974	2.17391	3.14585	3.14585	1	45	46	10038	5070
kinase regulator activity	molecular function	1.55301	0.211611	1.96078	3.30315	3.30315	1	50	46	10033	19207
oxidoreductase activity, acting on NADH or NADPH	molecular function	1.47044	0.229825	1.78571	10.8124	10.8124	1	55	46	10028	16651
unfolded protein binding	molecular function	1.47044	0.229825	1.78571	3.04389	3.04389	1	55	46	10028	51082
molecular adaptor activity	molecular function	1.43971	0.236996	1.72414	3.14585	3.14585	1	57	46	10026	60090
GTPase activator activity	molecular function	1.41018	0.2441	1.66667	4.25551	4.25551	1	59	46	10024	5096
enzyme regulator activity	molecular function	1.40429	0.245542	0.810811	3.65747	3.65747	3	367	44	9716	30234
peptide binding	molecular function	1.39583	0.247628	1.63934	3.7969	3.7969	1	60	46	10023	42277
voltage-gated cation channel activity	molecular function	1.35435	0.258116	1.5625	8.65633	8.65633	1	63	46	10020	22843
nuclease activity	molecular function	1.35435	0.258116	1.5625	3.88028	3.88028	1	63	46	10020	4518
cytokine binding	molecular function	1.2539	0.285389	1.38889	3.86987	3.86987	1	71	46	10012	19955
enzyme inhibitor activity	molecular function	1.24227	0.288728	1.36986	3.41375	3.41375	1	72	46	10011	4857
ubiquitin-protein ligase activity	molecular function	1.1868	0.305197	1.28205	3.65474	3.65474	1	77	46	10006	4842
receptor signaling protein activity	molecular function	1.11588	0.327628	1.17647	6.38823	6.38823	1	84	46	9999	5057
small conjugating protein ligase activity	molecular function	1.07844	0.340125	1.1236	3.65474	3.65474	1	88	46	9995	19787
transcription factor activity	molecular function	1.06782	0.343758	0.671141	8.96743	8.96743	3	444	44	9639	3700
receptor binding	molecular function	0.975139	0.37714	0.634249	4.20172	4.20172	3	470	44	9613	5102
molecular_function	molecular function	0.943909	0.389104	0.480769	4.68008	4.68008	39	8073	8	2010	3674
cation channel activity	molecular function	0.9252	0.396452	0.925926	8.65633	8.65633	1	107	46	9976	5261
protein heterodimerization activity	molecular function	0.904105	0.404904	0.900901	3.86987	3.86987	1	110	46	9973	46982
lipid binding	molecular function	0.877084	0.415994	0.869565	3.8042	3.8042	1	114	46	9969	8289
oxidoreductase activity	molecular function	0.835582	0.433622	0.632911	8.29441	8.29441	2	314	45	9769	16491
metal ion transmembrane transporter activity	molecular function	0.820499	0.440212	0.806452	8.65633	8.65633	1	123	46	9960	46873
GTPase regulator activity	molecular function	0.791336	0.453239	0.775194	4.25551	4.25551	1	128	46	9955	30695
protein domain specific binding	molecular function	0.785681	0.455809	0.769231	3.47759	3.47759	1	129	46	9954	19904
nucleoside-triphosphatase regulator activity	molecular function	0.769065	0.463446	0.75188	4.25551	4.25551	1	132	46	9951	60589
cation transmembrane transporter activity	molecular function	0.752942	0.470979	0.735294	8.65633	8.65633	1	135	46	9948	8324
DNA binding	molecular function	0.68079	0.506217	0.550964	3.53184	3.53184	2	361	45	9722	3677
transcription coactivator activity	molecular function	0.606678	0.545159	0.595238	4.76373	4.76373	1	167	46	9916	3713
transcription repressor activity	molecular function	0.583599	0.557887	0.574713	4.76373	4.76373	1	173	46	9910	16564
signal transducer activity	molecular function	0.582855	0.558302	0.473934	4.83006	4.83006	4	840	43	9243	4871
molecular transducer activity	molecular function	0.582855	0.558302	0.473934	4.83006	4.83006	4	840	43	9243	60089
ion transmembrane transporter activity	molecular function	0.554576	0.574316	0.549451	8.65633	8.65633	1	181	46	9902	15075
receptor activity	molecular function	0.539572	0.582998	0.465116	4.31067	4.31067	3	642	44	9441	4872
cytoskeletal protein binding	molecular function	0.504966	0.603526	0.507614	5.12106	5.12106	1	196	46	9887	8092
transmembrane receptor activity	molecular function	0.414109	0.660929	0.4158	4.7192	4.7192	2	479	45	9604	4888
transcription activator activity	molecular function	0.397256	0.672162	0.421941	4.76373	4.76373	1	236	46	9847	16563
transferase activity	molecular function	0.390526	0.676701	0.405954	7.21954	7.21954	3	736	44	9347	16740
G-protein coupled receptor activity	molecular function	0.351841	0.703392	0.387597	3.7969	3.7969	1	257	46	9826	4930
substrate-specific transmembrane transporter activity	molecular function	0.345864	0.707609	0.383142	8.65633	8.65633	1	260	46	9823	22891
phosphotransferase activity, alcohol group as acceptor	molecular function	0.340005	0.711767	0.378788	3.68352	3.68352	1	263	46	9820	16773
protein dimerization activity	molecular function	0.315909	0.729126	0.361011	3.86987	3.86987	1	276	46	9807	46983
hydrolase activity, acting on ester bonds	molecular function	0.284128	0.75267	0.337838	3.88028	3.88028	1	295	46	9788	16788
nucleic acid binding	molecular function	0.251333	0.777763	0.332226	3.53184	3.53184	2	600	45	9483	3676
transcription regulator activity	molecular function	0.250809	0.778171	0.34642	8.96743	8.96743	3	863	44	9220	30528
substrate-specific transporter activity	molecular function	0.24902	0.779564	0.3125	8.65633	8.65633	1	319	46	9764	22892
transferase activity, transferring phosphorus-containing groups	molecular function	0.169365	0.844201	0.255102	3.68352	3.68352	1	391	46	9692	16772
transporter activity	molecular function	0.0913437	0.912704	0.195695	8.65633	8.65633	1	510	46	9573	5215
catalytic activity	molecular function	0.0810116	0.922183	0.311526	5.34742	5.34742	7	2240	40	7843	3824
hydrolase activity	molecular function	0.0109325	0.989127	0.107875	3.88028	3.88028	1	926	46	9157	16787

## Sheet: GO ANOVA KEGG  n=97
# of genes	GO ID	GO Description	p-value(Drug A)	Mean(Resistant)	Mean(Sensitive)	p-value(Sensitive vs. Resistant)	Ratio(Sensitive vs. Resistant)	Fold-Change(Sensitive vs. Resistant)	Fold-Change(Sensitive vs. Resistant) (Description)	F(Drug A)	F(Marker ID)	F(Sample ID(Drug A))	SS(Error)	F(Error)
2	kegg_pathway_82	Metabolism of xenobiotics by cytochrome P450	1.35919e-11	5.66281	11.6429	1.35919e-11	63.1244	63.1244	Sensitive up vs Resistant	594.93	18.3043	12.5982	0.354447	1	GSTO1	GSTO1
2	kegg_pathway_83	Drug metabolism - cytochrome P450	1.35919e-11	5.66281	11.6429	1.35919e-11	63.1244	63.1244	Sensitive up vs Resistant	594.93	18.3043	12.5982	0.354447	1	GSTO1	GSTO1
3	kegg_pathway_39	Glutathione metabolism	3.23172e-11	6.86758	10.4241	3.23172e-11	11.7654	11.7654	Sensitive up vs Resistant	513.464	2.92938	0.0520286	105.515	1	GSTO1	GSTO1	GCLM
2	kegg_pathway_217	Measles	2.87286e-07	5.99173	8.20808	2.87286e-07	4.64717	4.64717	Sensitive up vs Resistant	104.156	0.887377	0.380989	9.19572	1	IL12A	PIK3CG
2	kegg_pathway_218	Influenza A	2.87286e-07	5.99173	8.20808	2.87286e-07	4.64717	4.64717	Sensitive up vs Resistant	104.156	0.887377	0.380989	9.19572	1	IL12A	PIK3CG
2	kegg_pathway_146	Toll-like receptor signaling pathway	2.87286e-07	5.99173	8.20808	2.87286e-07	4.64717	4.64717	Sensitive up vs Resistant	104.156	0.887377	0.380989	9.19572	1	IL12A	PIK3CG
2	kegg_pathway_209	Chagas disease (American trypanosomiasis)	2.87286e-07	5.99173	8.20808	2.87286e-07	4.64717	4.64717	Sensitive up vs Resistant	104.156	0.887377	0.380989	9.19572	1	IL12A	PIK3CG
2	kegg_pathway_150	Jak-STAT signaling pathway	2.87286e-07	5.99173	8.20808	2.87286e-07	4.64717	4.64717	Sensitive up vs Resistant	104.156	0.887377	0.380989	9.19572	1	IL12A	PIK3CG
2	kegg_pathway_212	Toxoplasmosis	2.87286e-07	5.99173	8.20808	2.87286e-07	4.64717	4.64717	Sensitive up vs Resistant	104.156	0.887377	0.380989	9.19572	1	IL12A	PIK3CG
2	kegg_pathway_213	Amoebiasis	2.87286e-07	5.99173	8.20808	2.87286e-07	4.64717	4.64717	Sensitive up vs Resistant	104.156	0.887377	0.380989	9.19572	1	IL12A	PIK3CG
2	kegg_pathway_219	HTLV-I infection	4.69551e-07	6.44509	9.99841	4.69551e-07	11.7397	11.7397	Sensitive up vs Resistant	95.0977	19.1858	0.328173	30.054	1	TSPO	PIK3CG
2	kegg_pathway_44	Other types of O-glycan biosynthesis	2.47114e-06	6.5239	9.64738	2.47114e-06	8.71489	8.71489	Sensitive up vs Resistant	69.4358	15.3683	0.340294	30.6722	1	MFNG	POMT1
3	kegg_pathway_120	Protein processing in endoplasmic reticulum	9.13801e-06	7.39866	8.95242	9.13801e-06	2.93581	2.93581	Sensitive up vs Resistant	53.6812	85.8452	1.75966	5.69564	1	FBXO6	HYOU1	SIL1
2	kegg_pathway_112	Neuroactive ligand-receptor interaction	2.93533e-05	6.68708	10.5989	2.93533e-05	15.0511	15.0511	Sensitive up vs Resistant	42.2535	13.9942	1.78803	15.046	1	TSPO	F2R
2	kegg_pathway_126	Apoptosis	4.06538e-05	6.35374	8.43522	4.06538e-05	4.23242	4.23242	Sensitive up vs Resistant	39.4427	1.13759	1.89696	4.30156	1	DFFB	PIK3CG
3	kegg_pathway_172	Regulation of actin cytoskeleton	5.76529e-05	6.61696	7.92444	5.76529e-05	2.47508	2.47508	Sensitive up vs Resistant	36.5933	9.96389	0.177921	58.5147	1	F2R	FGF9	PIK3CG
2	kegg_pathway_195	Alzheimer's disease	7.88425e-05	9.26341	7.90187	7.88425e-05	0.389166	-2.5696	Sensitive down vs Resistant	34.1782	419.672	9.01732	0.446828	1	PSEN2	PSEN2
3	kegg_pathway_86	Metabolic pathways	0.0016527	8.80561	7.79076	0.0016527	0.49488	-2.02069	Sensitive down vs Resistant	16.2855	0.501692	0.322045	43.7635	1	GATM	PTDSS2	GCLM
3	kegg_pathway_131	Notch signaling pathway	0.0350064	8.32895	9.02328	0.0350064	1.61813	1.61813	Sensitive up vs Resistant	5.64616	5.53598	0.211134	90.1257	1	PSEN2	MFNG	PSEN2
2	kegg_pathway_221	Pathways in cancer	0.170199	6.71019	7.0683	0.170199	1.28174	1.28174	Sensitive up vs Resistant	2.12913	6.61601	0.141324	31.6599	1	FGF9	PIK3CG
2	kegg_pathway_231	Melanoma	0.170199	6.71019	7.0683	0.170199	1.28174	1.28174	Sensitive up vs Resistant	2.12913	6.61601	0.141324	31.6599	1	FGF9	PIK3CG
3	kegg_pathway_162	Neurotrophin signaling pathway	0.711415	8.15778	8.07984	0.711415	0.947409	-1.05551	Sensitive down vs Resistant	0.143529	6.32667	0.263541	35.7906	1	PSEN2	PIK3CG	PSEN2

## Sheet: Enrichment KEGG n=97
function	Enrichment Score	Enrichment p-value	% genes in group that are present	Drug A score	Sensitive vs. Resistant score	# genes in list, in group	# genes not in list, in group	# genes in list, not in group	# genes not in list, not in group	GO ID
Other types of O-glycan biosynthesis	4.49343	0.0111822	4.34783	4.26421	4.26421	2	44	20	6174	kegg_pathway_44
Notch signaling pathway	4.33339	0.013123	4	4.03099	4.03099	2	48	20	6170	kegg_pathway_131
Glutathione metabolism	4.29551	0.0136296	3.92157	8.24411	8.24411	2	49	20	6169	kegg_pathway_39
Protein processing in endoplasmic reticulum	3.88301	0.0205887	1.77515	3.511	3.511	3	166	19	6052	kegg_pathway_120
Melanoma	3.64454	0.0261335	2.77778	4.31095	4.31095	2	70	20	6148	kegg_pathway_231
Apoptosis	3.27446	0.0378374	2.27273	3.7819	3.7819	2	86	20	6132	kegg_pathway_126
Regulation of actin cytoskeleton	3.2497	0.0387859	1.38889	4.1396	4.1396	3	213	19	6005	kegg_pathway_172
Toll-like receptor signaling pathway	2.98962	0.0503065	1.94175	3.7767	3.7767	2	101	20	6117	kegg_pathway_146
Chagas disease (American trypanosomiasis)	2.93824	0.052959	1.88679	3.7767	3.7767	2	104	20	6114	kegg_pathway_209
Amoebiasis	2.88847	0.0556614	1.83486	3.7767	3.7767	2	107	20	6111	kegg_pathway_213
Biosynthesis of unsaturated fatty acids	2.63671	0.0715963	4.7619	3.0343	3.0343	1	20	21	6198	kegg_pathway_85
Neurotrophin signaling pathway	2.59209	0.0748631	1.55039	3.86532	3.86532	2	127	20	6091	kegg_pathway_162
Fatty acid elongation	2.54908	0.0781537	4.34783	3.0343	3.0343	1	22	21	6196	kegg_pathway_9
Toxoplasmosis	2.52622	0.0799606	1.49254	3.7767	3.7767	2	132	20	6086	kegg_pathway_212
Measles	2.51339	0.0809933	1.48148	3.7767	3.7767	2	133	20	6085	kegg_pathway_217
Jak-STAT signaling pathway	2.25636	0.104731	1.27389	3.7767	3.7767	2	155	20	6063	kegg_pathway_150
Glycine, serine and threonine metabolism	2.23381	0.107119	3.125	3.56993	3.56993	1	31	21	6187	kegg_pathway_21
Allograft rejection	2.09693	0.122833	2.7027	3.86987	3.86987	1	36	21	6182	kegg_pathway_241
African trypanosomiasis	2.07192	0.125944	2.63158	3.86987	3.86987	1	37	21	6181	kegg_pathway_210
Influenza A	2.03906	0.130151	1.11732	3.7767	3.7767	2	177	20	6041	kegg_pathway_218
Type I diabetes mellitus	1.95657	0.141342	2.32558	3.86987	3.86987	1	42	21	6176	kegg_pathway_179
Aldosterone-regulated sodium reabsorption	1.93523	0.144391	2.27273	3.68352	3.68352	1	43	21	6175	kegg_pathway_181
Carbohydrate digestion and absorption	1.91441	0.147429	2.22222	3.68352	3.68352	1	44	21	6174	kegg_pathway_189
Type II diabetes mellitus	1.81729	0.162465	2	3.68352	3.68352	1	49	21	6169	kegg_pathway_178
Malaria	1.79914	0.165441	1.96078	3.86987	3.86987	1	50	21	6168	kegg_pathway_211
mTOR signaling pathway	1.78137	0.168408	1.92308	3.68352	3.68352	1	51	21	6167	kegg_pathway_125
Endometrial cancer	1.78137	0.168408	1.92308	3.68352	3.68352	1	51	21	6167	kegg_pathway_226
Non-small cell lung cancer	1.73021	0.177247	1.81818	3.68352	3.68352	1	54	21	6164	kegg_pathway_236
Legionellosis	1.71383	0.180174	1.78571	3.86987	3.86987	1	55	21	6163	kegg_pathway_207
Acute myeloid leukemia	1.69777	0.183091	1.75439	3.68352	3.68352	1	56	21	6162	kegg_pathway_234
Arginine and proline metabolism	1.68202	0.185997	1.72414	3.56993	3.56993	1	57	21	6161	kegg_pathway_27
Colorectal cancer	1.62189	0.197526	1.6129	3.68352	3.68352	1	61	21	6157	kegg_pathway_223
Inositol phosphate metabolism	1.59341	0.203231	1.5625	3.68352	3.68352	1	63	21	6155	kegg_pathway_52
Retinol metabolism	1.56591	0.208898	1.51515	5.95832	5.95832	1	65	21	6153	kegg_pathway_76
Glioma	1.5525	0.211717	1.49254	3.68352	3.68352	1	66	21	6152	kegg_pathway_227
Complement and coagulation cascades	1.52636	0.217326	1.44928	3.7969	3.7969	1	68	21	6150	kegg_pathway_143
Bacterial invasion of epithelial cells	1.5136	0.220116	1.42857	3.68352	3.68352	1	69	21	6149	kegg_pathway_200
Renal cell carcinoma	1.5136	0.220116	1.42857	3.68352	3.68352	1	69	21	6149	kegg_pathway_224
Pancreatic cancer	1.5136	0.220116	1.42857	3.68352	3.68352	1	69	21	6149	kegg_pathway_225
Drug metabolism - cytochrome P450	1.47653	0.22843	1.36986	10.8124	10.8124	1	72	21	6146	kegg_pathway_83
RIG-I-like receptor signaling pathway	1.47653	0.22843	1.36986	3.86987	3.86987	1	72	21	6146	kegg_pathway_148
Leishmaniasis	1.46455	0.231183	1.35135	3.86987	3.86987	1	73	21	6145	kegg_pathway_208
Chronic myeloid leukemia	1.46455	0.231183	1.35135	3.68352	3.68352	1	73	21	6145	kegg_pathway_233
RNA degradation	1.46455	0.231183	1.35135	3.14585	3.14585	1	73	21	6145	kegg_pathway_92
VEGF signaling pathway	1.44113	0.23666	1.31579	3.68352	3.68352	1	75	21	6143	kegg_pathway_135
B cell receptor signaling pathway	1.44113	0.23666	1.31579	3.68352	3.68352	1	75	21	6143	kegg_pathway_154
Pertussis	1.42969	0.239384	1.2987	3.86987	3.86987	1	76	21	6142	kegg_pathway_206
HTLV-I infection	1.42401	0.240747	0.75188	3.74386	3.74386	2	264	20	5954	kegg_pathway_219
Fc epsilon RI signaling pathway	1.40729	0.244805	1.26582	3.68352	3.68352	1	78	21	6140	kegg_pathway_155
Metabolism of xenobiotics by cytochrome P450	1.38554	0.250189	1.23457	10.8124	10.8124	1	80	21	6138	kegg_pathway_82
Glycerophospholipid metabolism	1.35403	0.258197	1.19048	3.27576	3.27576	1	83	21	6135	kegg_pathway_54
Neuroactive ligand-receptor interaction	1.34973	0.259311	0.714286	3.80055	3.80055	2	278	20	5940	kegg_pathway_112
Phosphatidylinositol signaling system	1.33374	0.26349	1.16279	3.68352	3.68352	1	85	21	6133	kegg_pathway_111
Progesterone-mediated oocyte maturation	1.3238	0.266123	1.14943	3.68352	3.68352	1	86	21	6132	kegg_pathway_175
ErbB signaling pathway	1.31398	0.268747	1.13636	3.68352	3.68352	1	87	21	6131	kegg_pathway_107
Small cell lung cancer	1.3043	0.271362	1.1236	3.68352	3.68352	1	88	21	6130	kegg_pathway_235
Prostate cancer	1.28531	0.276565	1.0989	3.68352	3.68352	1	90	21	6128	kegg_pathway_228
Fc gamma R-mediated phagocytosis	1.23988	0.289419	1.04167	3.68352	3.68352	1	95	21	6123	kegg_pathway_156
Pyrimidine metabolism	1.16473	0.312008	0.952381	4.02854	4.02854	1	104	21	6114	kegg_pathway_19
T cell receptor signaling pathway	1.14136	0.319384	0.925926	3.68352	3.68352	1	107	21	6111	kegg_pathway_153
Cholinergic synapse	1.1041	0.33151	0.884956	3.68352	3.68352	1	112	21	6106	kegg_pathway_164
Pathways in cancer	1.10151	0.332368	0.597015	4.31095	4.31095	2	333	20	5885	kegg_pathway_221
Leukocyte transendothelial migration	1.06877	0.343429	0.847458	3.68352	3.68352	1	117	21	6101	kegg_pathway_157
Osteoclast differentiation	1.00331	0.366663	0.78125	3.68352	3.68352	1	127	21	6091	kegg_pathway_136
Hepatitis C	0.961139	0.382457	0.740741	3.68352	3.68352	1	134	21	6084	kegg_pathway_216
Natural killer cell mediated cytotoxicity	0.943893	0.38911	0.724638	3.68352	3.68352	1	137	21	6081	kegg_pathway_152
Insulin signaling pathway	0.93825	0.391312	0.719424	3.68352	3.68352	1	138	21	6080	kegg_pathway_173
Ubiquitin mediated proteolysis	0.921617	0.397875	0.704225	3.65474	3.65474	1	141	21	6077	kegg_pathway_116
Alzheimer's disease	0.821146	0.439927	0.617284	3.95622	3.95622	1	161	21	6057	kegg_pathway_195
Transcriptional misregulation in cancers	0.743674	0.475364	0.555556	3.30867	3.30867	1	179	21	6039	kegg_pathway_222
Calcium signaling pathway	0.739675	0.477269	0.552486	3.7969	3.7969	1	180	21	6038	kegg_pathway_108
Tuberculosis	0.735706	0.479167	0.549451	3.86987	3.86987	1	181	21	6037	kegg_pathway_215
Herpes simplex infection	0.720122	0.486693	0.537634	3.86987	3.86987	1	185	21	6033	kegg_pathway_220
Chemokine signaling pathway	0.697581	0.497788	0.520833	3.68352	3.68352	1	191	21	6027	kegg_pathway_110
Focal adhesion	0.662087	0.515774	0.49505	3.68352	3.68352	1	201	21	6017	kegg_pathway_137
Endocytosis	0.628966	0.533143	0.471698	3.7969	3.7969	1	211	21	6007	kegg_pathway_122
Cytokine-cytokine receptor interaction	0.475875	0.621341	0.371747	3.86987	3.86987	1	268	21	5950	kegg_pathway_109
MAPK signaling pathway	0.466981	0.626892	0.3663	4.93839	4.93839	1	272	21	5946	kegg_pathway_106
Metabolic pathways	0.217326	0.804668	0.258621	3.31778	3.31778	3	1157	19	5061	kegg_pathway_86

## Sheet: Corr to sensitivity 35 probes
Probeset ID	SYMBOL	ENTREZ_GENE_ID	ONTOLOGY_COMPONENT	ONTOLOGY_FUNCTION	ONTOLOGY_PROCESS	r	p-value(correlation)				SYMBOL	r	p-value(correlation)
ILMN_1668345	OAF	220323				-0.899954	3.67206e-07				OAF	-0.899954	3.67206e-07
ILMN_1778173	AK3	50808	A semiautonomous, self replicating organelle that occurs in varying numbers, shapes, and sizes in the cytoplasm of virtually all eukaryotic cells. It is notably the site of tissue respiration [goid 5739] [evidence ISS]; The gel-like material, with considerable fine structure, that lies in the matrix space, or lumen, of a mitochondrion. It contains the enzymes of the tricarboxylic acid cycle and, …	Interacting selectively with a nucleotide, any compound consisting of a nucleoside that is esterified with (ortho)phosphate or an oligophosphate at any hydroxyl group on the ribose or deoxyribose moiety [goid 166] [evidence IEA]; Catalysis of the reaction: ATP + AMP = 2 ADP [goid 4017] [evidence IEA]; Interacting selectively with ATP, adenosine 5'-triphosphate, a universally important coenzyme an…	The chemical reactions and pathways involving nucleobases, nucleosides, nucleotides and nucleic acids [goid 6139] [evidence IEA]; The chemical reactions and pathways involving nucleobases, nucleosides, nucleotides and nucleic acids [goid 6139] [evidence IEA]	-0.883427	1.1823e-06				AK3	-0.883427	1.1823e-06
ILMN_1756417	ANKRD37	353322	A membrane-bounded organelle of eukaryotic cells in which chromosomes are housed and replicated. In most cells, the nucleus contains all of the cell's chromosomes except the organellar chromosomes, and is the site of RNA synthesis and processing. In some species, or in specialized cell types, RNA metabolism or DNA replication may be absent [goid 5634] [evidence IEA]; All of the contents of a cell…			-0.881133	1.3715e-06				ANKRD37	-0.881133	1.3715e-06
ILMN_1795089	RASAL3	64926				-0.867365	3.1503e-06				RASAL3	-0.867365	3.1503e-06
ILMN_1795118	SIDT1	54847	Double layer of lipid molecules that encloses all cells, and, in eukaryotes, many organelles; may be a single or double lipid bilayer; also includes associated proteins [goid 16020] [evidence IEA]; Penetrating at least one phospholipid bilayer of a membrane. May also refer to the state of being buried in the bilayer with no exposure outside the bilayer. When used to describe a protein, indicates …			-0.864376	3.7282e-06				SIDT1	-0.864376	3.7282e-06
ILMN_1668526	GVIN1	387751	A membrane-bounded organelle of eukaryotic cells in which chromosomes are housed and replicated. In most cells, the nucleus contains all of the cell's chromosomes except the organellar chromosomes, and is the site of RNA synthesis and processing. In some species, or in specialized cell types, RNA metabolism or DNA replication may be absent [goid 5634] [evidence IEA]; All of the contents of a cell…	Interacting selectively with a nucleotide, any compound consisting of a nucleoside that is esterified with (ortho)phosphate or an oligophosphate at any hydroxyl group on the ribose or deoxyribose moiety [goid 166] [evidence IEA]; Interacting selectively with GTP, guanosine triphosphate [goid 5525] [evidence IEA]		-0.862545	4.1255e-06				GVIN1	-0.862545	4.1255e-06
ILMN_1742866	F2R	2149	A compound membranous cytoplasmic organelle of eukaryotic cells, consisting of flattened, ribosome-free vesicles arranged in a more or less regular stack. The Golgi apparatus differs from the endoplasmic reticulum in often having slightly thicker membranes, appearing in sections as a characteristic shallow semicircle so that the convex side (cis or entry face) abuts the endoplasmic reticulum, sec…	Combining with an extracellular or intracellular messenger to initiate a change in cell activity [goid 4872] [evidence IEA]; Interacting selectively with one or more specific sites on a receptor molecule, a macromolecule that undergoes combination with a hormone, neurotransmitter, drug or intracellular messenger to initiate a change in cell function [goid 5102] [pmid 1672265] [evidence IPI]; Comb…	The series of events leading to growth of connective tissue when loss of tissues that are incapable of regeneration occurs, or when fibrinous exudate cannot be adequately cleared during or following an inflammatory response [goid 2248] [pmid 9639571] [evidence IDA]; Upregulation of the activity of a caspase, any of a group of cysteine proteases involved in apoptosis [goid 6919] [pmid 10692450] [e…	-0.854038	6.48503e-06				F2R	-0.854038	6.48503e-06
ILMN_1691131	LSMD1	84316				-0.853597	6.63369e-06				LSMD1	-0.853597	6.63369e-06
ILMN_3238803	RASAL3	64926				-0.851303	7.4557e-06				RASAL3	-0.851303	7.4557e-06
ILMN_2226917	KIAA0247	9766	The part of a cell or its extracellular environment in which a gene product is located. A gene product may be located in one or more parts of a cell and its location may be as specific as a particular macromolecular complex, that is, a stable, persistent association of macromolecules that function together [goid 5575] [evidence ND ]; Double layer of lipid molecules that encloses all cells, and, i…	Elemental activities, such as catalysis or binding, describing the actions of a gene product at the molecular level. A given gene product may exhibit one or more molecular functions [goid 3674] [evidence ND ]	Any process specifically pertinent to the functioning of integrated living units: cells, tissues, organs, and organisms. A process is a collection of molecular events with a defined beginning and end [goid 8150] [evidence ND ]	-0.842559	1.14394e-05				KIAA0247	-0.842559	1.14394e-05
ILMN_2049536	TRPV2	51393	The living contents of a cell; the matter contained within (but not including) the plasma membrane, usually taken to exclude large vacuoles and masses of secretory or ingested material. In eukaryotes it includes the nucleus and cytoplasm [goid 5622] [evidence IEA]; All of the contents of a cell excluding the plasma membrane and nucleus, but including other subcellular structures [goid 5737] [evid…	Catalysis of facilitated diffusion of a calcium (by an energy-independent process) involving passage through a transmembrane aqueous pore or channel without evidence for a carrier-mediated mechanism [goid 5262] [evidence IEA]; Interacting selectively with calcium ions (Ca2+) [goid 5509] [evidence IEA]	The directed movement of charged atoms or small charged molecules into, out of, within or between cells [goid 6811] [evidence IEA]; The directed movement of calcium (Ca) ions into, out of, within or between cells [goid 6816] [evidence IEA]; The series of events required for an organism to receive a sensory stimulus, convert it to a molecular signal, and recognize and characterize the signal [goid…	-0.823438	2.68486e-05				TRPV2	-0.823438	2.68486e-05
ILMN_1763452	EVI2B	2124	All of the contents of a cell excluding the plasma membrane and nucleus, but including other subcellular structures [goid 5737] [pmid 18029348] [evidence IDA]; The membrane surrounding a cell that separates the cell from its external environment. It consists of a phospholipid bilayer and associated proteins [goid 5886] [pmid 18029348] [evidence IDA]; Penetrating at least one phospholipid bilayer …			-0.813351	4.048e-05				EVI2B	-0.813351	4.048e-05
ILMN_1785405	SLC17A9	63910				-0.813351	4.048e-05				SLC17A9	-0.813351	4.048e-05
ILMN_1763723	PTDSS2	81490	The living contents of a cell; the matter contained within (but not including) the plasma membrane, usually taken to exclude large vacuoles and masses of secretory or ingested material. In eukaryotes it includes the nucleus and cytoplasm [goid 5622] [evidence IEA]; Double layer of lipid molecules that encloses all cells, and, in eukaryotes, many organelles; may be a single or double lipid bilayer…	Catalysis of the reaction: CDP-diacylglycerol + L-serine = CMP + O-sn-phosphatidyl-L-serine [goid 3882] [evidence IEA]; Catalysis of the transfer of a group, e.g. a methyl group, glycosyl group, acyl group, phosphorus-containing, or other groups, from one compound (generally regarded as the donor) to another compound (generally regarded as the acceptor). Transferase is the systematic name for any…	The chemical reactions and pathways resulting in the formation of phosphatidylserines, any of a class of glycerophospholipids in which the phosphatidyl group is esterified to the hydroxyl group of L-serine [goid 6659] [evidence IEA]; The chemical reactions and pathways resulting in the formation of phospholipids, any lipid containing phosphoric acid as a mono- or diester [goid 8654] [evidence IEA]	-0.807705	5.0409e-05				PTDSS2	-0.807705	5.0409e-05
ILMN_1733579	EVI2A	2123	Double layer of lipid molecules that encloses all cells, and, in eukaryotes, many organelles; may be a single or double lipid bilayer; also includes associated proteins [goid 16020] [evidence IEA]; Penetrating at least one phospholipid bilayer of a membrane. May also refer to the state of being buried in the bilayer with no exposure outside the bilayer. When used to describe a protein, indicates …	Combining with an extracellular or intracellular messenger to initiate a change in cell activity, and spanning to the membrane of either the cell or an organelle [goid 4888] [pmid 2117566] [evidence NAS]		-0.807292	5.12099e-05				EVI2A	-0.807292	5.12099e-05
ILMN_1653828	CHFR	55743	The part of a cell or its extracellular environment in which a gene product is located. A gene product may be located in one or more parts of a cell and its location may be as specific as a particular macromolecular complex, that is, a stable, persistent association of macromolecules that function together [goid 5575] [pmid 10935642] [evidence ND ]; A membrane-bounded organelle of eukaryotic cell…	Catalysis of the reaction: ATP + ubiquitin + protein lysine = AMP + diphosphate + protein N-ubiquityllysine [goid 4842] [evidence IEA]; Interacting selectively with any protein or protein complex (a complex of two or more proteins that may include other nonprotein molecules) [goid 5515] [evidence IEA]; Interacting selectively with any protein or protein complex (a complex of two or more proteins …	Addition of multiple ubiquitin moieties to a protein, forming a ubiquitin chain [goid 209] [evidence IEA]; Progression through the phases of the mitotic cell cycle, the most common eukaryotic cell cycle, which canonically comprises four successive phases called G1, S, G2, and M and includes replication of the genome and the subsequent segregation of chromosomes into daughter cells. In some varian…	-0.804986	5.58868e-05				CHFR	-0.804986	5.58868e-05
ILMN_1701455	FBXO6	26270		Interacting selectively with a glycoprotein, a protein that contains covalently bound glycose (monosaccharide) residues. These also include proteoglycans [goid 1948] [evidence IEA]; Catalysis of the reaction: ATP + ubiquitin + protein lysine = AMP + diphosphate + protein N-ubiquityllysine [goid 4842] [evidence IEA]; Interacting selectively with any carbohydrate [goid 30246] [evidence IEA]; Intera…	The hydrolysis of a peptide bond or bonds within a protein [goid 6508] [pmid 10531035] [evidence TAS]; The chemical reactions and pathways resulting in the breakdown of a protein or peptide by hydrolysis of its peptide bonds, initiated by the covalent attachment of a ubiquitin moiety, or multiple ubiquitin moieties, to the protein [goid 6511] [evidence IEA]; The chemical reactions and pathways re…	-0.804002	5.79895e-05				FBXO6	-0.804002	5.79895e-05
ILMN_1671353	IL12A	3592	The space external to the outermost structure of a cell. For cells without external protective or external encapsulating structures this refers to space outside of the plasma membrane. This term covers the host cell environment outside an intracellular parasite [goid 5576] [evidence IEA]; A protein complex that is composed of an interleukin-12 alpha and an interleukin-12 beta subunit and is secre…	Functions to control the survival, growth, differentiation and effector function of tissues and cells [goid 5125] [pmid 1674604] [evidence IDA]; Functions to control the survival, growth, differentiation and effector function of tissues and cells [goid 5125] [pmid 1673147] [evidence TAS]; Interacting selectively with the interleukin-12 receptor [goid 5143] [pmid 1674604] [evidence NAS]; Interacti…	Any process that activates or increases the frequency, rate or extent of T cell mediated cytotoxicity [goid 1916] [pmid 2204066] [evidence IDA]; Any process that activates or increases the frequency, rate or extent of T cell mediated cytotoxicity [goid 1916] [pmid 1674604] [evidence IDA]; Any process that activates or increases the frequency, rate, or extent of natural killer cell mediated cytoto…	-0.800372	6.6338e-05				IL12A	-0.800372	6.6338e-05
ILMN_1672004	TOB1	10140	All of the contents of a cell excluding the plasma membrane and nucleus, but including other subcellular structures [goid 5737] [evidence IEA]	The function of a transcription cofactor that represses transcription from a RNA polymerase II promoter; does not bind DNA itself [goid 3714] [evidence IEA]; Interacting selectively and simultaneously with one or more signal transduction molecules, usually acting as a scaffold to bring these molecules into close proximity either using their own SH2/SH3 domains (e.g. Grb2) or those of their target…	[goid 7184] [evidence IEA]; Any process that stops, prevents or reduces the rate or extent of cell proliferation [goid 8285] [pmid 8632892] [evidence TAS]; Any process that stops, prevents or reduces the frequency, rate or extent of BMP signaling pathway activity [goid 30514] [evidence IEA]; Any process that stops, prevents or reduces the frequency, rate or extent of osteoblast differentiation [g…	0.800821	6.52537e-05				TOB1	0.800821	6.52537e-05
ILMN_1746525	FTHL2	2497				0.800821	6.52537e-05				FTHL2	0.800821	6.52537e-05
ILMN_2173835	FTHL3	2498				0.801235	6.42676e-05				FTHL3	0.801235	6.42676e-05
ILMN_1696911	FTHL8	2501				0.807705	5.0409e-05				FTHL8	0.807705	5.0409e-05
ILMN_2134538	FTHL11	2503				0.807705	5.0409e-05				FTHL11	0.807705	5.0409e-05
ILMN_1762531	FGF9	2254	The space external to the outermost structure of a cell. For cells without external protective or external encapsulating structures this refers to space outside of the plasma membrane. This term covers the host cell environment outside an intracellular parasite [goid 5576] [evidence IEA]; The space external to the outermost structure of a cell. For cells without external protective or external en…	The function that stimulates a cell to grow or proliferate. Most growth factors have other actions besides the induction of cell growth or proliferation [goid 8083] [pmid 8321227] [evidence TAS]; Interacting selectively with heparin, any member of a group of glycosaminoglycans found mainly as an intracellular component of mast cells and which consist predominantly of alternating alpha1-4-linked D…	Blood vessel formation when new vessels emerge from the proliferation of pre-existing blood vessels [goid 1525] [evidence IEA]; The process whereby a relatively unspecialized cell acquires the specialized features of an osteoblast, the mesodermal cell that gives rise to bone [goid 1649] [evidence IEA]; The process of activating or increasing the rate or extent of mesenchymal cell proliferation. M…	0.813954	3.95245e-05				FGF9	0.813954	3.95245e-05
ILMN_1706013	FTHL11	2503				0.816883	3.51569e-05				FTHL11	0.816883	3.51569e-05
ILMN_2327203	POT1	25913	The terminal region of a linear chromosome in the nucleus that includes the telomeric DNA repeats and associated proteins [goid 784] [evidence IEA]; A membrane-bounded organelle of eukaryotic cells in which chromosomes are housed and replicated. In most cells, the nucleus contains all of the cell's chromosomes except the organellar chromosomes, and is the site of RNA synthesis and processing. In …	Interacting selectively with DNA (deoxyribonucleic acid) [goid 3677] [evidence IEA]; Interacting selectively with any protein or protein complex (a complex of two or more proteins that may include other nonprotein molecules) [goid 5515] [pmid 12768206] [evidence IPI]; Interacting selectively with single-stranded telomere-associated DNA [goid 43047] [pmid 12768206] [evidence IMP]	The maintenace of proper telomeric length by the addition of telomeric repeats by telomerase [goid 7004] [pmid 12768206] [evidence IDA]	0.819178	3.20292e-05				POT1	0.819178	3.20292e-05
ILMN_1799667	KIF4A	24137	A membrane-bounded organelle of eukaryotic cells in which chromosomes are housed and replicated. In most cells, the nucleus contains all of the cell's chromosomes except the organellar chromosomes, and is the site of RNA synthesis and processing. In some species, or in specialized cell types, RNA metabolism or DNA replication may be absent [goid 5634] [evidence IEA]; All of the contents of a cell…	Interacting selectively with a nucleotide, any compound consisting of a nucleoside that is esterified with (ortho)phosphate or an oligophosphate at any hydroxyl group on the ribose or deoxyribose moiety [goid 166] [evidence IEA]; Interacting selectively with DNA (deoxyribonucleic acid) [goid 3677] [evidence IEA]; Catalysis of movement along a microtubule, coupled to the hydrolysis of a nucleoside…	A process that is carried out at the cellular level which results in the formation, arrangement of constituent parts, or disassembly of an organelle within a cell. An organelle is an organized structure of distinctive morphology and function. Includes the nucleus, mitochondria, plastids, vacuoles, vesicles, ribosomes and the cytoskeleton. Excludes the plasma membrane [goid 6996] [pmid 7929562] [e…	0.83983	1.30071e-05				KIF4A	0.83983	1.30071e-05
ILMN_1722834	RGS12	6002	A highly compacted molecule of DNA and associated proteins resulting in a cytologically distinct structure that remains in the nucleus [goid 794] [pmid 10869340] [evidence TAS]; A membrane-bounded organelle of eukaryotic cells in which chromosomes are housed and replicated. In most cells, the nucleus contains all of the cell's chromosomes except the organellar chromosomes, and is the site of RNA …	[goid 5057] [evidence IEA]; Increases the activity of a GTPase, an enzyme that catalyzes the hydrolysis of GTP [goid 5096] [pmid 9651375] [evidence TAS]; Interacting selectively with any protein or protein complex (a complex of two or more proteins that may include other nonprotein molecules) [goid 5515] [evidence IEA]; [goid 5057] [evidence IEA]	Any process that modulates the frequency, rate or extent of G-protein coupled receptor protein signaling pathway activity [goid 8277] [pmid 9651375] [evidence TAS]; Any process that stops, prevents or reduces the frequency, rate or extent of signal transduction [goid 9968] [evidence IEA]; The cascade of processes by which a signal interacts with a receptor, causing a change in the level or activi…	0.846072	9.66232e-06				RGS12	0.846072	9.66232e-06
ILMN_1788387	UGCGL2	55757	The irregular network of unit membranes, visible only by electron microscopy, that occurs in the cytoplasm of many eukaryotic cells. The membranes form a complex meshwork of tubular channels, which are often expanded into slitlike cavities called cisternae. The ER takes two forms, rough (or granular), with ribosomes adhering to the outer surface, and smooth (with no ribosomes attached) [goid 5783…	Catalysis of the addition of UDP-glucose on to asparagine-linked (N-linked) oligosaccharides of the form Man7-9GlcNAc2 on incorrectly folded glycoproteins [goid 3980] [evidence ISS]; Interacting selectively with any protein or protein complex (a complex of two or more proteins that may include other nonprotein molecules) [goid 5515] [evidence ISS]; Catalysis of the transfer of a glycosyl group fr…	The addition of a sugar unit to a protein amino acid, e.g. the addition of glycan chains to proteins [goid 6486] [evidence IEA]; The addition of a sugar unit to a protein amino acid, e.g. the addition of glycan chains to proteins [goid 6486] [evidence IEA]; The addition of a sugar unit to a protein amino acid, e.g. the addition of glycan chains to proteins [goid 6486] [evidence IEA]; The addition…	0.851742	7.29179e-06				UGCGL2	0.851742	7.29179e-06
ILMN_1716988	OPN3	23596	Penetrating at least one phospholipid bilayer of a plasma membrane. May also refer to the state of being buried in the bilayer with no exposure outside the bilayer [goid 5887] [pmid 10234000] [evidence TAS]; Double layer of lipid molecules that encloses all cells, and, in eukaryotes, many organelles; may be a single or double lipid bilayer; also includes associated proteins [goid 16020] [evidence…	A G-protein coupled receptor that responds to incidental electromagnetic radiation, particularly visible light [goid 8020] [pmid 10234000] [evidence NAS]; Combining with an extracellular or intracellular messenger to initiate a change in cell activity [goid 4872] [evidence IEA]	The cascade of processes by which a signal interacts with a receptor, causing a change in the level or activity of a second messenger or other downstream target, and ultimately effecting a change in the functioning of the cell [goid 7165] [evidence IEA]; The series of molecular signals generated as a consequence of a G-protein coupled receptor binding to its physiological ligand [goid 7186] [pmid…	0.853597	6.63369e-06				OPN3	0.853597	6.63369e-06
ILMN_3234762	RN5S9	100169760				0.862776	4.07353e-06				RN5S9	0.862776	4.07353e-06
ILMN_1788547	GCLM	2730	That fraction of cells, prepared by disruptive biochemical methods, that is soluble in water [goid 5625] [pmid 9675072] [evidence IDA]; That part of the cytoplasm that does not contain membranous or particulate subcellular components [goid 5829] [pmid 9895302] [evidence NAS]; An enzyme complex that catalyzes the ligation of glutamate to cysteine, forming glutamylcysteine [goid 17109] [evidence IE…	Catalysis of the reaction: ATP + L-glutamate + L-cysteine = ADP + phosphate + gamma-L-glutamyl-L-cysteine [goid 4357] [pmid 16183645] [evidence IMP]; Catalysis of the reaction: ATP + L-glutamate + L-cysteine = ADP + phosphate + gamma-L-glutamyl-L-cysteine [goid 4357] [pmid 9841880] [evidence IDA]; Interacting selectively with any protein or protein complex (a complex of two or more proteins that …	The chemical reactions and pathways involving cysteine, 2-amino-3-mercaptopropanoic acid [goid 6534] [evidence IEA]; The chemical reactions and pathways involving glutamate, the anion of 2-aminopentanedioic acid [goid 6536] [pmid 9841880] [evidence IDA]; The chemical reactions and pathways involving glutamate, the anion of 2-aminopentanedioic acid [goid 6536] [pmid 9895302] [evidence IDA]; The ch…	0.871954	2.413e-06				GCLM	0.871954	2.413e-06
ILMN_1669094	ZNF672	79894	The living contents of a cell; the matter contained within (but not including) the plasma membrane, usually taken to exclude large vacuoles and masses of secretory or ingested material. In eukaryotes it includes the nucleus and cytoplasm [goid 5622] [evidence IEA]; A membrane-bounded organelle of eukaryotic cells in which chromosomes are housed and replicated. In most cells, the nucleus contains …	Interacting selectively with DNA (deoxyribonucleic acid) [goid 3677] [evidence IEA]; Interacting selectively with zinc (Zn) ions [goid 8270] [evidence IEA]; Interacting selectively with any metal ion [goid 46872] [evidence IEA]	The synthesis of either RNA on a template of DNA or DNA on a template of RNA [goid 6350] [evidence IEA]; Any process that modulates the frequency, rate or extent of DNA-dependent transcription [goid 6355] [evidence IEA]	0.874249	2.10378e-06				ZNF672	0.874249	2.10378e-06
ILMN_1738691	POU4F1	5457	A membrane-bounded organelle of eukaryotic cells in which chromosomes are housed and replicated. In most cells, the nucleus contains all of the cell's chromosomes except the organellar chromosomes, and is the site of RNA synthesis and processing. In some species, or in specialized cell types, RNA metabolism or DNA replication may be absent [goid 5634] [evidence IEA]	The function of binding to a specific DNA sequence in order to modulate transcription. The transcription factor may or may not also interact selectively with a protein or macromolecular complex [goid 3700] [pmid 8995448] [evidence TAS]; Interacting selectively with any protein or protein complex (a complex of two or more proteins that may include other nonprotein molecules) [goid 5515] [evidence …	Specific actions of a newborn or infant mammal that result in the derivation of nourishment from the breast [goid 1967] [evidence IEA]; Any process that modulates the frequency, rate or extent of transcription from an RNA polymerase II promoter [goid 6357] [pmid 8995448] [evidence TAS]; The biological process whose specific outcome is the progression of a multicellular organism over time from an …	0.880071	1.46755e-06				POU4F1	0.880071	1.46755e-06
ILMN_1769201	ELF3	1999	A membrane-bounded organelle of eukaryotic cells in which chromosomes are housed and replicated. In most cells, the nucleus contains all of the cell's chromosomes except the organellar chromosomes, and is the site of RNA synthesis and processing. In some species, or in specialized cell types, RNA metabolism or DNA replication may be absent [goid 5634] [evidence IEA]; A membrane-bounded organelle …	The function of binding to a specific DNA sequence in order to modulate transcription. The transcription factor may or may not also interact selectively with a protein or macromolecular complex [goid 3700] [evidence IEA]; Interacting selectively with DNA of a specific nucleotide composition, e.g. GC-rich DNA binding, or with a specific sequence motif or type of DNA e.g. promotor binding or rDNA b…	Any process that modulates the frequency, rate or extent of DNA-dependent transcription [goid 6355] [evidence IEA]; The process by which anatomical structures are generated and organized. Morphogenesis pertains to the creation of form [goid 9653] [evidence IEA]; The process whose specific outcome is the progression of an embryo from its formation until the end of its embryonic life stage. The end…	0.890788	7.187e-07				ELF3	0.890788	7.187e-07

## Sheet: GO enrich correlation n=35
function	type	Enrichment Score	Enrichment p-value	% genes in group that are present	correlation score	# genes in list, in group	# genes not in list, in group	# genes in list, not in group	# genes not in list, not in group	GO ID
positive regulation of interferon-gamma production	biological process	5.35354	0.00473139	33.3333	4.17824	1	2	15	10112	32729
positive regulation of smooth muscle cell apoptosis	biological process	5.35354	0.00473139	33.3333	4.17824	1	2	15	10112	34393
positive regulation of T cell mediated cytotoxicity	biological process	5.35354	0.00473139	33.3333	4.17824	1	2	15	10112	1916
positive regulation of telomerase activity	biological process	5.35354	0.00473139	33.3333	4.49445	1	2	15	10112	51973
positive regulation of telomere maintenance via telomerase	biological process	5.35354	0.00473139	33.3333	4.49445	1	2	15	10112	32212
regulation of circadian rhythm	biological process	5.35354	0.00473139	33.3333	5.17824	1	2	15	10112	42752
telomere formation via telomerase	biological process	5.35354	0.00473139	33.3333	4.49445	1	2	15	10112	32203
tyrosine phosphorylation of STAT protein	biological process	5.35354	0.00473139	33.3333	5.18809	1	2	15	10112	7260
anterograde axon cargo transport	biological process	5.06659	0.00630385	25	4.88582	1	3	15	10111	8089
negative regulation of telomerase activity	biological process	5.06659	0.00630385	25	4.49445	1	3	15	10111	51974
negative regulation of telomere maintenance via telomerase	biological process	5.06659	0.00630385	25	4.49445	1	3	15	10111	32211
positive regulation of adaptive immune response based on somatic recombination of immune receptors built from immunoglobulin superfamily domains	biological process	5.06659	0.00630385	25	4.17824	1	3	15	10111	2824
positive regulation of JAK-STAT cascade	biological process	5.06659	0.00630385	25	5.18809	1	3	15	10111	46427
positive regulation of T cell mediated immunity	biological process	5.06659	0.00630385	25	4.17824	1	3	15	10111	2711
regulation of telomere maintenance via telomerase	biological process	5.06659	0.00630385	25	4.49445	1	3	15	10111	32210
release of sequestered calcium ion into cytosol	biological process	5.06659	0.00630385	25	5.18809	1	3	15	10111	51209
response to UV-B	biological process	5.06659	0.00630385	25	4.17824	1	3	15	10111	10224
positive regulation of helicase activity	biological process	4.84419	0.00787398	20	4.49445	1	4	15	10110	51096
regulation of interferon-gamma production	biological process	4.84419	0.00787398	20	4.17824	1	4	15	10110	32649
regulation of smooth muscle cell apoptosis	biological process	4.84419	0.00787398	20	4.17824	1	4	15	10110	34391
sulfur compound biosynthetic process	biological process	4.84419	0.00787398	20	5.61744	1	4	15	10110	44272
telomere assembly	biological process	4.84419	0.00787398	20	4.49445	1	4	15	10110	32202
telomere organization	biological process	4.84419	0.00787398	20	4.49445	1	4	15	10110	32200
tissue remodeling	biological process	4.84419	0.00787398	20	5.18809	1	4	15	10110	48771
axon cargo transport	biological process	4.66261	0.00944178	16.6667	4.88582	1	5	15	10109	8088
positive regulation of blood coagulation	biological process	4.66261	0.00944178	16.6667	5.18809	1	5	15	10109	30194
positive regulation of coagulation	biological process	4.66261	0.00944178	16.6667	5.18809	1	5	15	10109	50820
positive regulation of collagen biosynthetic process	biological process	4.66261	0.00944178	16.6667	5.18809	1	5	15	10109	32967
positive regulation of natural killer cell mediated cytotoxicity directed against tumor cell target	biological process	4.66261	0.00944178	16.6667	4.17824	1	5	15	10109	2860
regulation of adaptive immune response	biological process	4.66261	0.00944178	16.6667	4.17824	1	5	15	10109	2819
regulation of adaptive immune response based on somatic recombination of immune receptors built from immunoglobulin superfamily domains	biological process	4.66261	0.00944178	16.6667	4.17824	1	5	15	10109	2822
regulation of muscle cell apoptosis	biological process	4.66261	0.00944178	16.6667	4.17824	1	5	15	10109	10660
regulation of telomerase activity	biological process	4.66261	0.00944178	16.6667	4.49445	1	5	15	10109	51972
response to stimulus	biological process	4.62972	0.0097575	0.475436	5.14609	6	1256	10	8858	50896
response to abiotic stimulus	biological process	4.58758	0.0101775	2.04082	4.37466	2	96	14	10018	9628
DNA duplex unwinding	biological process	4.5092	0.0110073	14.2857	4.49445	1	6	15	10108	32508
DNA geometric change	biological process	4.5092	0.0110073	14.2857	4.49445	1	6	15	10108	32392
negative regulation of smooth muscle cell proliferation	biological process	4.5092	0.0110073	14.2857	4.17824	1	6	15	10108	48662
regulation of telomere maintenance	biological process	4.5092	0.0110073	14.2857	4.49445	1	6	15	10108	32204
microtubule-based transport	biological process	4.37641	0.0125704	12.5	4.88582	1	7	15	10107	10970
positive regulation of natural killer cell mediated cytotoxicity	biological process	4.37641	0.0125704	12.5	4.17824	1	7	15	10107	45954
regulation of collagen biosynthetic process	biological process	4.37641	0.0125704	12.5	5.18809	1	7	15	10107	32965
regulation of collagen metabolic process	biological process	4.37641	0.0125704	12.5	5.18809	1	7	15	10107	10712
regulation of JAK-STAT cascade	biological process	4.37641	0.0125704	12.5	5.18809	1	7	15	10107	46425
calcium ion transport into cytosol	biological process	4.25936	0.0141313	11.1111	5.18809	1	8	15	10106	60402
peptidyl-tyrosine phosphorylation	biological process	4.25936	0.0141313	11.1111	5.18809	1	8	15	10106	18108
regulation of blood vessel size	biological process	4.25936	0.0141313	11.1111	5.61744	1	8	15	10106	50880
regulation of natural killer cell mediated cytotoxicity	biological process	4.25936	0.0141313	11.1111	4.17824	1	8	15	10106	42269
regulation of natural killer cell mediated immunity	biological process	4.25936	0.0141313	11.1111	4.17824	1	8	15	10106	2715
regulation of tube size	biological process	4.25936	0.0141313	11.1111	5.61744	1	8	15	10106	35150
cytosolic calcium ion transport	biological process	4.15474	0.0156898	10	5.18809	1	9	15	10105	60401
defense response to Gram-positive bacterium	biological process	4.15474	0.0156898	10	4.17824	1	9	15	10105	50830
epithelial cell differentiation	biological process	4.15474	0.0156898	10	6.14345	1	9	15	10105	30855
peptidyl-tyrosine modification	biological process	4.06018	0.017246	9.09091	5.18809	1	10	15	10104	18212
regulation of innate immune response	biological process	4.06018	0.017246	9.09091	4.17824	1	10	15	10104	45088
regulation of hydrolase activity	biological process	4.0348	0.0176893	1.52672	4.84127	2	129	14	9985	51336
positive regulation of MAPKKK cascade	biological process	3.8946	0.0203515	7.69231	5.18809	1	12	15	10102	43410
biological regulation	biological process	3.84145	0.0214624	0.284333	4.8346	10	3507	6	6607	65007
platelet activation	biological process	3.82123	0.0219009	7.14286	5.18809	1	13	15	10101	30168
response to lipopolysaccharide	biological process	3.82123	0.0219009	7.14286	4.17824	1	13	15	10101	32496
axonogenesis	biological process	3.75297	0.0234479	6.66667	5.83341	1	14	15	10100	7409
glutamine family amino acid metabolic process	biological process	3.75297	0.0234479	6.66667	5.61744	1	14	15	10100	9064
positive regulation of lymphocyte activation	biological process	3.75297	0.0234479	6.66667	4.17824	1	14	15	10100	51251
regulation of smooth muscle cell proliferation	biological process	3.75297	0.0234479	6.66667	4.17824	1	14	15	10100	48660
protein import into nucleus, translocation	biological process	3.68918	0.0249926	6.25	5.18809	1	15	15	10099	60
positive regulation of tyrosine phosphorylation of STAT protein	biological process	3.62929	0.026535	5.88235	4.17824	1	16	15	10098	42531
cytoskeleton-dependent intracellular transport	biological process	3.57287	0.0280752	5.55556	4.88582	1	17	15	10097	30705
phototransduction	biological process	3.57287	0.0280752	5.55556	5.17824	1	17	15	10097	7602
regulation of MAPKKK cascade	biological process	3.57287	0.0280752	5.55556	5.18809	1	17	15	10097	43408
negative regulation of cell proliferation	biological process	3.56946	0.0281712	1.19048	4.68674	2	166	14	9948	8285
detection of light stimulus involved in sensory perception	biological process	3.51954	0.029613	5.26316	5.17824	1	18	15	10096	50962
detection of light stimulus involved in visual perception	biological process	3.51954	0.029613	5.26316	5.17824	1	18	15	10096	50908
neuron projection morphogenesis	biological process	3.51954	0.029613	5.26316	5.83341	1	18	15	10096	48812
positive regulation of hydrolase activity	biological process	3.51954	0.029613	5.26316	4.49445	1	18	15	10096	51345
response to molecule of bacterial origin	biological process	3.51954	0.029613	5.26316	4.17824	1	18	15	10096	2237
synaptogenesis	biological process	3.51954	0.029613	5.26316	5.83341	1	18	15	10096	7416
telomere maintenance	biological process	3.51954	0.029613	5.26316	4.49445	1	18	15	10096	723
positive regulation of cell adhesion	biological process	3.46899	0.0311486	5	4.17824	1	19	15	10095	45785
response to wounding	biological process	3.43185	0.0323271	1.10497	5.66577	2	179	14	9935	9611
cell activation	biological process	3.42093	0.0326819	4.7619	5.18809	1	20	15	10094	1775
cell projection morphogenesis	biological process	3.42093	0.0326819	4.7619	5.83341	1	20	15	10094	48858
response to temperature stimulus	biological process	3.42093	0.0326819	4.7619	4.57108	1	20	15	10094	9266
positive regulation of DNA replication	biological process	3.33144	0.0357417	4.34783	4.49445	1	22	15	10092	45740
regulation of biological process	biological process	3.30874	0.0365621	0.280112	4.74762	9	3204	7	6910	50789
response to external stimulus	biological process	3.23092	0.039521	0.990099	5.66577	2	200	14	9914	9605
cell part morphogenesis	biological process	3.21105	0.0403143	3.84615	5.83341	1	25	15	10089	32990
detection of stimulus involved in sensory perception	biological process	3.21105	0.0403143	3.84615	5.17824	1	25	15	10089	50906
positive regulation of peptidyl-tyrosine phosphorylation	biological process	3.21105	0.0403143	3.84615	4.17824	1	25	15	10089	50731
regulation of G-protein coupled receptor protein signaling pathway	biological process	3.21105	0.0403143	3.84615	5.01492	1	25	15	10089	8277
synapse organization	biological process	3.17405	0.041834	3.7037	5.83341	1	26	15	10088	50808
defense response to bacterium	biological process	3.10406	0.0448666	3.44828	4.17824	1	28	15	10086	42742
mitotic cell cycle checkpoint	biological process	3.10406	0.0448666	3.44828	4.25269	1	28	15	10086	7093
cellular developmental process	biological process	3.05991	0.0468917	0.900901	5.98843	2	220	14	9894	48869
regulation of peptidyl-tyrosine phosphorylation	biological process	2.9778	0.0509049	3.0303	4.17824	1	32	15	10082	50730
response to UV	biological process	2.9778	0.0509049	3.0303	4.17824	1	32	15	10082	9411
regulation of multicellular organismal process	biological process	2.96534	0.0515429	0.854701	4.68316	2	232	14	9882	51239
cellular biosynthetic process	biological process	2.95011	0.0523341	0.847458	5.88045	2	234	14	9880	44249
regulation of lymphocyte activation	biological process	2.92043	0.0539106	2.85714	4.17824	1	34	15	10080	51249
response to drug	biological process	2.92043	0.0539106	2.85714	5.61744	1	34	15	10080	42493
organelle organization	biological process	2.89791	0.0551385	0.823045	4.69014	2	241	14	9873	6996
positive regulation of cell migration	biological process	2.89299	0.0554101	2.77778	5.18809	1	35	15	10079	30335
response to bacterium	biological process	2.86633	0.0569073	2.7027	4.17824	1	36	15	10078	9617
positive regulation of DNA metabolic process	biological process	2.8404	0.0584024	2.63158	4.49445	1	37	15	10077	51054
response to light stimulus	biological process	2.8404	0.0584024	2.63158	4.17824	1	37	15	10077	9416
activation of caspase activity	biological process	2.81516	0.0598952	2.5641	5.18809	1	38	15	10076	6919
regulation of mitotic cell cycle	biological process	2.81516	0.0598952	2.5641	4.25269	1	38	15	10076	7346
calcium ion transport	biological process	2.79058	0.0613858	2.5	5.18809	1	39	15	10075	6816
positive regulation of cell motion	biological process	2.79058	0.0613858	2.5	5.18809	1	39	15	10075	51272
positive regulation of multicellular organismal process	biological process	2.79058	0.0613858	2.5	5.18809	1	39	15	10075	51240
anatomical structure homeostasis	biological process	2.74326	0.0643604	2.38095	4.49445	1	41	15	10073	60249
detection of stimulus	biological process	2.74326	0.0643604	2.38095	5.17824	1	41	15	10073	51606
positive regulation of caspase activity	biological process	2.72046	0.0658443	2.32558	5.18809	1	42	15	10072	43280
regulation of cytokine production	biological process	2.72046	0.0658443	2.32558	4.17824	1	42	15	10072	1817
regulation of protein amino acid phosphorylation	biological process	2.72046	0.0658443	2.32558	4.17824	1	42	15	10072	1932
regulation of cell communication	biological process	2.71789	0.0660141	0.743494	5.1015	2	267	14	9847	10646
regulation of signal transduction	biological process	2.71789	0.0660141	0.743494	5.1015	2	267	14	9847	9966
cellular component morphogenesis	biological process	2.69821	0.0673261	2.27273	5.83341	1	43	15	10071	32989
regulation of immune response	biological process	2.69821	0.0673261	2.27273	4.17824	1	43	15	10071	50776
regulation of leukocyte activation	biological process	2.67647	0.0688056	2.22222	4.17824	1	44	15	10070	2694
regulation of cellular process	biological process	2.64775	0.0708104	0.283286	4.62867	7	2464	9	7650	50794
intracellular transport	biological process	2.63515	0.0717081	0.70922	5.03695	2	280	14	9834	46907
regulation of phosphorylation	biological process	2.59425	0.0747019	2.04082	4.17824	1	48	15	10066	42325
regulation of cell activation	biological process	2.53703	0.0791011	1.92308	4.17824	1	51	15	10063	50865
regulation of caspase activity	biological process	2.51871	0.0805631	1.88679	5.18809	1	52	15	10062	43281
extracellular structure organization	biological process	2.46585	0.0849362	1.78571	5.83341	1	55	15	10059	43062
peptidyl-amino acid modification	biological process	2.46585	0.0849362	1.78571	5.18809	1	55	15	10059	18193
regulation of endopeptidase activity	biological process	2.46585	0.0849362	1.78571	5.18809	1	55	15	10059	52548
response to oxidative stress	biological process	2.43223	0.0878407	1.72414	5.61744	1	57	15	10057	6979
regulation of apoptosis	biological process	2.41587	0.0892897	1.69492	4.17824	1	58	15	10056	42981
regulation of peptidase activity	biological process	2.41587	0.0892897	1.69492	5.18809	1	58	15	10056	52547
cell migration	biological process	2.39979	0.0907366	1.66667	4.17824	1	59	15	10055	16477
cell cycle arrest	biological process	2.3532	0.0950643	1.5873	4.17824	1	62	15	10052	7050
establishment of localization in cell	biological process	2.34845	0.0955171	0.600601	5.03695	2	331	14	9783	51649
response to radiation	biological process	2.33819	0.0965025	1.5625	4.17824	1	63	15	10051	9314
DNA metabolic process	biological process	2.28049	0.102234	1.47059	4.49445	1	67	15	10047	6259
cell motility	biological process	2.23952	0.10651	1.40845	4.17824	1	70	15	10044	48870
epidermis development	biological process	2.23952	0.10651	1.40845	6.14345	1	70	15	10044	8544
regulation of macromolecule metabolic process	biological process	2.22828	0.107714	0.403769	5.17198	3	740	13	9374	60255
regulation of DNA metabolic process	biological process	2.20032	0.110768	1.35135	4.49445	1	73	15	10041	51052
cellular amine metabolic process	biological process	2.16277	0.115006	1.2987	5.61744	1	76	15	10038	44106
cellular amino acid metabolic process	biological process	2.16277	0.115006	1.2987	5.61744	1	76	15	10038	6520
response to chemical stimulus	biological process	2.14416	0.117167	0.531915	4.89784	2	374	14	9740	42221
positive regulation of I-kappaB kinase/NF-kappaB cascade	biological process	2.11505	0.120627	1.23457	5.18809	1	80	15	10034	43123
regulation of phosphate metabolic process	biological process	2.06977	0.126215	1.17647	4.17824	1	84	15	10030	19220
regulation of phosphorus metabolic process	biological process	2.06977	0.126215	1.17647	4.17824	1	84	15	10030	51174
cellular component organization	biological process	2.06686	0.126582	0.37594	5.07123	3	795	13	9319	16043
intracellular protein transport	biological process	2.04797	0.128997	1.14943	5.18809	1	86	15	10028	6886
regulation of cell motion	biological process	2.03726	0.130385	1.13636	5.18809	1	87	15	10027	51270
regulation of catalytic activity	biological process	2.02968	0.131378	0.496278	4.84127	2	401	14	9713	50790
response to other organism	biological process	2.0267	0.13177	1.1236	4.17824	1	88	15	10026	51707
regulation of cell proliferation	biological process	2.01625	0.133154	1.11111	4.17824	1	89	15	10025	42127
regulation of I-kappaB kinase/NF-kappaB cascade	biological process	2.01625	0.133154	1.11111	5.18809	1	89	15	10025	43122
regulation of biological quality	biological process	1.98962	0.136747	0.484262	5.05595	2	411	14	9703	65008
chromosome organization	biological process	1.9275	0.145512	1.0101	4.49445	1	98	15	10016	51276
biological_process	biological process	1.91211	0.147768	0.189805	4.87022	14	7362	2	2752	8150
negative regulation of cellular process	biological process	1.83705	0.159287	0.440529	4.68674	2	452	14	9662	48523
transcription from RNA polymerase II promoter	biological process	1.8054	0.164409	0.884956	6.14345	1	112	15	10002	6366
regulation of molecular function	biological process	1.76872	0.170552	0.421941	4.84127	2	472	14	9642	65009
regulation of metabolic process	biological process	1.74577	0.17451	0.324324	5.17198	3	922	13	9192	19222
multicellular organismal process	biological process	1.70709	0.181392	0.40568	4.87958	2	491	14	9623	32501
tissue development	biological process	1.69874	0.182914	0.787402	6.14345	1	126	15	9988	9888
regulation of protein kinase cascade	biological process	1.69162	0.184221	0.78125	5.18809	1	127	15	9987	10627
proteolysis	biological process	1.66374	0.189429	0.757576	4.23665	1	131	15	9983	6508
cell differentiation	biological process	1.65692	0.190726	0.75188	6.14345	1	132	15	9982	30154
regulation of transcription from RNA polymerase II promoter	biological process	1.65692	0.190726	0.75188	5.83341	1	132	15	9982	6357
regulation of response to stimulus	biological process	1.64343	0.193315	0.740741	4.17824	1	134	15	9980	48583
metal ion transport	biological process	1.63678	0.194606	0.735294	5.18809	1	135	15	9979	30001
regulation of cell cycle	biological process	1.63017	0.195896	0.729927	4.25269	1	136	15	9978	51726
protein catabolic process	biological process	1.61068	0.199752	0.714286	4.23665	1	139	15	9975	30163
transcription, DNA-dependent	biological process	1.59793	0.202314	0.704225	6.14345	1	141	15	9973	6351
biopolymer catabolic process	biological process	1.58539	0.204867	0.694444	4.23665	1	143	15	9971	43285
regulation of transferase activity	biological process	1.57919	0.206141	0.689655	4.49445	1	144	15	9970	51338
RNA biosynthetic process	biological process	1.57919	0.206141	0.689655	6.14345	1	144	15	9970	32774
inflammatory response	biological process	1.57304	0.207413	0.684932	6.14345	1	145	15	9969	6954
multi-organism process	biological process	1.52546	0.217521	0.649351	4.17824	1	153	15	9961	51704
cellular carbohydrate metabolic process	biological process	1.46973	0.229987	0.609756	5.61744	1	163	15	9951	44262
positive regulation of cellular process	biological process	1.44851	0.23492	0.595238	4.17824	1	167	15	9947	48522
regulation of cellular metabolic process	biological process	1.42277	0.241046	0.578035	4.17824	1	172	15	9942	31323
cell motion	biological process	1.38812	0.249544	0.555556	4.17824	1	179	15	9935	6928
cation transport	biological process	1.37374	0.253159	0.546448	5.18809	1	182	15	9932	6812
regulation of RNA metabolic process	biological process	1.36171	0.256221	0.322581	5.51075	2	618	14	9496	51252
positive regulation of transcription, DNA-dependent	biological process	1.35036	0.259148	0.531915	5.18809	1	187	15	9927	45893
positive regulation of RNA metabolic process	biological process	1.34121	0.26153	0.526316	5.18809	1	189	15	9925	51254
sensory perception	biological process	1.28853	0.275677	0.49505	4.57108	1	201	15	9913	7600
developmental process	biological process	1.26607	0.281937	0.255102	5.72165	3	1173	13	8941	32502
cell cycle process	biological process	1.23936	0.289569	0.46729	4.17824	1	213	15	9901	22402
cognition	biological process	1.20835	0.298691	0.45045	4.57108	1	221	15	9893	50890
anatomical structure morphogenesis	biological process	1.19705	0.302083	0.444444	5.18809	1	224	15	9890	9653
ion transport	biological process	1.16065	0.313281	0.425532	5.18809	1	234	15	9880	6811
neurological system process	biological process	1.15712	0.314391	0.423729	4.57108	1	235	15	9879	50877
G-protein coupled receptor protein signaling pathway	biological process	1.14314	0.318816	0.416667	5.17824	1	239	15	9875	7186
regulation of programmed cell death	biological process	1.10283	0.33193	0.396825	4.17824	1	251	15	9863	43067
regulation of cell death	biological process	1.09634	0.334093	0.393701	4.17824	1	253	15	9861	10941
cellular process	biological process	1.04531	0.351584	0.195185	5.00413	6	3068	10	7046	9987
immune response	biological process	1.03462	0.355361	0.364964	4.17824	1	273	15	9841	6955
homeostatic process	biological process	1.02875	0.357452	0.362319	4.49445	1	275	15	9839	42592
regulation of transcription, DNA-dependent	biological process	0.944006	0.389066	0.325733	5.83341	1	306	15	9808	6355
cellular metabolic process	biological process	0.918548	0.399098	0.198118	5.36086	4	2015	12	8099	44237
establishment of localization	biological process	0.909437	0.402751	0.230947	5.03695	2	864	14	9250	51234
cell-cell signaling	biological process	0.840625	0.431441	0.2849	4.40313	1	350	15	9764	7267
cell communication	biological process	0.825712	0.437923	0.27933	4.40313	1	357	15	9757	7154
system process	biological process	0.796998	0.45068	0.268817	4.57108	1	371	15	9743	3008
biopolymer metabolic process	biological process	0.793012	0.45248	0.26738	4.23665	1	373	15	9741	43283
macromolecule metabolic process	biological process	0.763988	0.465805	0.257069	4.23665	1	388	15	9726	43170
transport	biological process	0.622653	0.536519	0.210526	5.18809	1	474	15	9640	6810
cellular biopolymer metabolic process	biological process	0.585652	0.556743	0.173913	4.84127	2	1148	14	8966	34960
cellular macromolecule metabolic process	biological process	0.536887	0.584565	0.1657	4.84127	2	1205	14	8909	44260
cell surface receptor linked signal transduction	biological process	0.485312	0.615505	0.170358	5.17824	1	586	15	9528	7166
protein modification process	biological process	0.483222	0.616793	0.169779	5.18809	1	588	15	9526	6464
anatomical structure development	biological process	0.445483	0.640515	0.15949	6.14345	1	626	15	9488	48856
cellular protein metabolic process	biological process	0.315581	0.729365	0.125945	5.18809	1	793	15	9321	44267
signal transduction	biological process	0.302709	0.738814	0.126342	4.79069	2	1581	14	8533	7165
metabolic process	biological process	0.251913	0.777312	0.110254	4.23665	1	906	15	9208	8152
nuclear telomere cap complex	cellular component	4.25936	0.0141313	11.1111	4.49445	1	8	15	10106	783
condensed nuclear chromosome	cellular component	4.06018	0.017246	9.09091	5.01492	1	10	15	10104	794
caveola	cellular component	3.82123	0.0219009	7.14286	5.18809	1	13	15	10101	5901
condensed chromosome	cellular component	3.68918	0.0249926	6.25	5.01492	1	15	15	10099	793
spindle microtubule	cellular component	3.62929	0.026535	5.88235	4.88582	1	16	15	10098	5876
chromosome	cellular component	3.51954	0.029613	5.26316	5.01492	1	18	15	10096	5694
integral to plasma membrane	cellular component	3.00623	0.0494781	0.438596	4.83254	4	908	12	9206	5887
microtubule	cellular component	2.9778	0.0509049	3.0303	4.88582	1	32	15	10082	5874
intrinsic to plasma membrane	cellular component	2.95556	0.0520493	0.431499	4.83254	4	923	12	9191	31226
membrane raft	cellular component	2.76662	0.0628742	2.43902	5.18809	1	40	15	10074	45121
nuclear chromosome part	cellular component	2.74326	0.0643604	2.38095	4.49445	1	41	15	10073	44454
plasma membrane part	cellular component	2.07369	0.125721	0.319744	4.83254	4	1247	12	8867	44459
extracellular region part	cellular component	1.96615	0.139995	0.477327	4.29069	2	417	14	9697	44421
soluble fraction	cellular component	1.46437	0.231223	0.606061	5.61744	1	164	15	9950	5625
cytoskeletal part	cellular component	1.32323	0.266274	0.515464	4.88582	1	193	15	9921	44430
Golgi apparatus	cellular component	1.21982	0.295283	0.456621	5.18809	1	218	15	9896	5794
membrane part	cellular component	1.13402	0.321738	0.219539	4.83254	4	1818	12	8296	44425
cytoplasm	cellular component	1.12373	0.325064	0.236035	5.14068	3	1268	13	8846	5737
plasma membrane	cellular component	1.03685	0.35457	0.255102	4.87958	2	782	14	9332	5886
extracellular space	cellular component	1.00579	0.365754	0.352113	4.40313	1	283	15	9831	5615
intracellular non-membrane-bounded organelle	cellular component	1.00298	0.366785	0.350877	5.01492	1	284	15	9830	43232
membrane	cellular component	0.903695	0.40507	0.229885	4.87958	2	868	14	9246	16020
extracellular region	cellular component	0.899564	0.406747	0.307692	4.40313	1	324	15	9790	5576
nucleoplasm	cellular component	0.860371	0.423005	0.292398	4.49445	1	341	15	9773	5654
cellular_component	cellular component	0.851302	0.426859	0.170843	4.86003	12	7012	4	3102	5575
intracellular organelle	cellular component	0.65631	0.518762	0.176367	5.44882	3	1698	13	8416	43229
cell fraction	cellular component	0.575005	0.562702	0.196078	5.61744	1	509	15	9605	267
intracellular part	cellular component	0.38365	0.68137	0.148337	5.10528	7	4712	9	5402	44424
cytosol	cellular component	0.361643	0.696531	0.137552	5.61744	1	726	15	9388	5829
intracellular membrane-bounded organelle	cellular component	0.349528	0.705021	0.134318	5.66577	2	1487	14	8627	43231
cytoplasmic part	cellular component	0.236497	0.789388	0.114745	5.40277	2	1741	14	8373	44444
intracellular organelle part	cellular component	0.199503	0.819138	0.107991	4.69014	2	1850	14	8264	44446
cell part	cellular component	0.179577	0.835624	0.137195	5.05403	9	6551	7	3563	44464
nuclear part	cellular component	0.174848	0.839585	0.0914077	4.49445	1	1093	15	9021	44428
nucleus	cellular component	0.0988319	0.905895	0.0719424	6.14345	1	1389	15	8725	5634
peptide receptor activity	molecular function	5.06659	0.00630385	25	5.18809	1	3	15	10111	1653
thrombin receptor activity	molecular function	5.06659	0.00630385	25	5.18809	1	3	15	10111	15057
growth factor activity	molecular function	5.02837	0.0065495	25	4.29069	2	76	14	10038	8083
G-protein coupled photoreceptor activity	molecular function	4.84419	0.00787398	20	5.17824	1	4	15	10110	8020
photoreceptor activity	molecular function	4.5092	0.0110073	14.2857	5.17824	1	6	15	10108	9881
telomeric DNA binding	molecular function	3.8946	0.0203515	7.69231	4.49445	1	12	15	10102	42162
receptor binding	molecular function	3.32443	0.0359932	0.634249	4.58982	3	470	13	9644	5102
microtubule motor activity	molecular function	3.10406	0.0448666	3.44828	4.88582	1	28	15	10086	3777
cytokine activity	molecular function	2.8404	0.0584024	2.63158	4.17824	1	37	15	10077	5125
motor activity	molecular function	2.67647	0.0688056	2.22222	4.88582	1	44	15	10070	3774
enzyme binding	molecular function	2.66014	0.0699387	0.719424	5.05595	2	276	14	9838	19899
SH3/SH2 adaptor activity	molecular function	2.65523	0.070283	2.17391	4.18539	1	45	15	10069	5070
receptor activity	molecular function	2.55854	0.0774174	0.465116	4.88566	3	642	13	9472	4872
molecular adaptor activity	molecular function	2.43223	0.0878407	1.72414	4.18539	1	57	15	10057	60090
GTPase activator activity	molecular function	2.39979	0.0907366	1.66667	5.01492	1	59	15	10055	5096
peptide binding	molecular function	2.384	0.0921813	1.63934	5.18809	1	60	15	10054	42277
cytokine binding	molecular function	2.22625	0.107932	1.38889	4.17824	1	71	15	10043	19955
enzyme inhibitor activity	molecular function	2.21319	0.109351	1.36986	4.49445	1	72	15	10042	4857
enzyme regulator activity	molecular function	2.17094	0.11407	0.540541	4.75469	2	368	14	9746	30234
acid-amino acid ligase activity	molecular function	1.94645	0.14278	1.03093	5.61744	1	96	15	10018	16881
molecular transducer activity	molecular function	1.94291	0.143286	0.35545	4.88566	3	841	13	9273	60089
signal transducer activity	molecular function	1.94291	0.143286	0.35545	4.88566	3	841	13	9273	4871
sequence-specific DNA binding	molecular function	1.89079	0.150952	0.970874	4.49445	1	102	15	10012	43565
transcription factor activity	molecular function	1.86186	0.155384	0.447427	5.98843	2	445	14	9669	3700
ligase activity, forming carbon-nitrogen bonds	molecular function	1.83013	0.160393	0.909091	5.61744	1	109	15	10005	16879
protein heterodimerization activity	molecular function	1.8218	0.161734	0.900901	4.17824	1	110	15	10004	46982
transmembrane receptor activity	molecular function	1.74565	0.174531	0.4158	4.73937	2	479	14	9635	4888
GTPase regulator activity	molecular function	1.68456	0.185526	0.775194	5.01492	1	128	15	9986	30695
nucleoside-triphosphatase regulator activity	molecular function	1.65692	0.190726	0.75188	5.01492	1	132	15	9982	60589
ligase activity	molecular function	1.54297	0.213745	0.662252	5.61744	1	150	15	9964	16874
transcription coactivator activity	molecular function	1.44851	0.23492	0.595238	6.14345	1	167	15	9947	3713
transcription repressor activity	molecular function	1.41772	0.242265	0.574713	6.14345	1	173	15	9941	16564
transcription activator activity	molecular function	1.1536	0.3155	0.421941	6.14345	1	236	15	9878	16563
G-protein coupled receptor activity	molecular function	1.08353	0.338398	0.387597	5.18809	1	257	15	9857	4930
protein dimerization activity	molecular function	1.02584	0.358495	0.361011	4.17824	1	276	15	9838	46983
transcription regulator activity	molecular function	0.909437	0.402751	0.230947	5.98843	2	864	14	9250	30528
nucleoside-triphosphatase activity	molecular function	0.901949	0.405778	0.308642	4.88582	1	323	15	9791	17111
pyrophosphatase activity	molecular function	0.873914	0.417315	0.297619	4.88582	1	335	15	9779	16462
hydrolase activity, acting on acid anhydrides	molecular function	0.869367	0.419217	0.295858	4.88582	1	337	15	9777	16817
hydrolase activity, acting on acid anhydrides, in phosphorus-containing anhydrides	molecular function	0.869367	0.419217	0.295858	4.88582	1	337	15	9777	16818
DNA binding	molecular function	0.81529	0.442511	0.275482	4.49445	1	362	15	9752	3677
protein binding	molecular function	0.619774	0.538066	0.164136	4.89541	8	4866	8	5248	5515
binding	molecular function	0.540522	0.582444	0.159773	4.81652	9	5624	7	4490	5488
molecular_function	molecular function	0.508666	0.601297	0.160256	4.89738	13	8099	3	2015	3674
nucleic acid binding	molecular function	0.469893	0.625069	0.166113	4.49445	1	601	15	9513	3676
hydrolase activity	molecular function	0.242173	0.78492	0.107875	4.88582	1	926	15	9188	16787
catalytic activity	molecular function	0.105784	0.899619	0.0890076	5.25163	2	2245	14	7869	3824

## Sheet: GO ANOVA KEGG n=35
# of genes	GO ID	GO Description	p-value(Drug A)	p-value(Sensitive vs. Resistant)	Ratio(Sensitive vs. Resistant)	Fold-Change(Sensitive vs. Resistant)	Fold-Change(Sensitive vs. Resistant) (Description)	F(Drug A)	F(Marker ID)	F(Sample ID(Drug A))	SS(Error)	F(Error)
2	kegg_pathway_120	Protein processing in endoplasmic reticulum	0.0145955	0.117117	1.25926	1.25926	Sensitive up vs Resistant	5.67748	0.471332	0.188138	20.6576	1
2	kegg_pathway_172	Regulation of actin cytoskeleton	0.151061	0.0686977	1.64329	1.64329	Sensitive up vs Resistant	2.14956	9.20454	0.217101	59.739	1
2	kegg_pathway_86	Metabolic pathways	0.724537	0.723231	1.04953	1.04953	Sensitive up vs Resistant	0.329244	5.57194	0.219506	16.5308	1

## Sheet: Enrichment KEGG n=35
function	Enrichment Score	Enrichment p-value	% genes in group that are present	Drug A score	# genes in list, in group	# genes not in list, in group	# genes in list, not in group	# genes not in list, not in group	GO ID	Genes
Protein processing in endoplasmic reticulum	3.78459	0.0227182	1.21951	4.39101	2	162	7	5947	kegg_pathway_120
Regulation of actin cytoskeleton	3.32403	0.0360075	0.952381	3.51667	2	208	7	5901	kegg_pathway_172
African trypanosomiasis	2.98862	0.050357	2.85714	3.58725	1	34	8	6075	kegg_pathway_210
Allograft rejection	2.93435	0.0531652	2.7027	3.58725	1	36	8	6073	kegg_pathway_241
Type I diabetes mellitus	2.78798	0.0615456	2.32558	3.58725	1	42	8	6067	kegg_pathway_179
Glutathione metabolism	2.64171	0.0712393	2	3.52485	1	49	8	6060	kegg_pathway_39
Malaria	2.62256	0.0726169	1.96078	3.58725	1	50	8	6059	kegg_pathway_211
Legionellosis	2.54965	0.0781088	1.81818	3.58725	1	54	8	6055	kegg_pathway_207
Complement and coagulation cascades	2.33197	0.0971038	1.44928	4.49223	1	68	8	6041	kegg_pathway_143
Melanoma	2.3047	0.0997888	1.40845	2.54111	1	70	8	6039	kegg_pathway_231
RIG-I-like receptor signaling pathway	2.3047	0.0997888	1.40845	3.58725	1	70	8	6039	kegg_pathway_148
RNA degradation	2.3047	0.0997888	1.40845	4.09064	1	70	8	6039	kegg_pathway_92
Leishmaniasis	2.29136	0.101129	1.38889	3.58725	1	71	8	6038	kegg_pathway_208
Pertussis	2.25249	0.105137	1.33333	3.58725	1	74	8	6035	kegg_pathway_206
Glycerophospholipid metabolism	2.15632	0.11575	1.20482	3.93988	1	82	8	6027	kegg_pathway_54
Pyrimidine metabolism	1.981	0.137931	1	4.49218	1	99	8	6010	kegg_pathway_19
Toll-like receptor signaling pathway	1.95338	0.141794	0.970874	3.58725	1	102	8	6007	kegg_pathway_146
Chagas disease (American trypanosomiasis)	1.94437	0.143078	0.961538	3.58725	1	103	8	6006	kegg_pathway_209
Amoebiasis	1.92661	0.145641	0.943396	3.58725	1	105	8	6004	kegg_pathway_213
Toxoplasmosis	1.71712	0.179582	0.75188	3.58725	1	132	8	5977	kegg_pathway_212
Measles	1.71028	0.180815	0.746269	3.58725	1	133	8	5976	kegg_pathway_217
Jak-STAT signaling pathway	1.57242	0.207543	0.641026	3.58725	1	155	8	5954	kegg_pathway_150
Influenza A	1.47989	0.227663	0.578035	3.58725	1	172	8	5937	kegg_pathway_218
Calcium signaling pathway	1.4596	0.23233	0.564972	4.49223	1	176	8	5933	kegg_pathway_108
Tuberculosis	1.44471	0.235814	0.555556	3.58725	1	179	8	5930	kegg_pathway_215
Herpes simplex infection	1.43981	0.236972	0.552486	3.58725	1	180	8	5929	kegg_pathway_220
Endocytosis	1.34347	0.260938	0.49505	4.49223	1	201	8	5908	kegg_pathway_122
Cytokine-cytokine receptor interaction	1.10895	0.329904	0.37594	3.58725	1	265	8	5844	kegg_pathway_109
MAPK signaling pathway	1.10584	0.330934	0.374532	2.54111	1	266	8	5843	kegg_pathway_106
Neuroactive ligand-receptor interaction	1.08741	0.337088	0.3663	4.49223	1	272	8	5837	kegg_pathway_112
Pathways in cancer	0.936129	0.392143	0.303951	2.54111	1	328	8	5781	kegg_pathway_221
Metabolic pathways	0.657792	0.517994	0.176523	3.73237	2	1131	7	4978	kegg_pathway_86
