# Supplementary material for: Overcoming inherent resistance to histone deacetylase inhibitors in multiple myeloma cells by targeting pathways integral to the actin cytoskeleton
Source: Cell Death Dis. 2014 Mar 20;5(3):e1134–. doi: 10.1038/cddis.2014.98 (PMC3973216; doi:10.1038/cddis.2014.98)
Supplement: Supplemental File 4 [file cddis201498x5.xls]

## Sheet: Sheet1
GENE	EXPRESSION IN RESISTANT HMCL	ASSOCIATION	DESCRIPTION OF FUNCTION	REFERENCE
FGF9	Increased	Direct	FGF9 (fibroblast growth factor 9) is a member of the FGF family that regulate diverse biological functions. FGF9 signals through the MAPK and PI3K pathway and is known to be a critical modulator of proliferation, invasion and metastasis in several tumors	28-30
F2R	Decreased	Direct	F2R (PAR1/ protease-activated receptor 1/ thrombin receptor) is a GPCR and is involved in the formation of focal adhesion complexes and modulation of invasion and motility of tumor cells	31-32
OPN3	Increased	Direct	OPN3 (opsin 3 / encephalopsin) is a member of the GPCR superfamily predominantly found in the photoreceptor cells of the retina and is localized to chromosome 1q43	33
RGS12	Increased	Direct	RGS12 (regulator of G-protein signaling 12) belongs to a family of proteins that play critical roles in the regulation of GPCR signaling in human diseases and is known to be facilitator of a Ras/ Raf/ MAPK multiprotein complex resulting in modulation of cellular differentiation	34-35
ELF3	Increased	Indirect	ELF3 (E74-like factor 3) is an epithelial specific ETS domain transcription factor known to be intimately linked with the MAPK pathway. Evidence also indicates that ELF3 overexpression confers a motile phenotype to breast cancer cell. ELF3 is also known to be phosphorylated by p21-activated kinase (PAK1), a protein integral to the actin cytoskeleton signaling pathway, preventing its degradation a…	36-38
KIF4A	Increased	Indirect	KIF4A (kinesin family member 4A) is a microtubule-based motor protein, which is essential for regulation of spindle dynamics and completion of cytokinesis	39
